# Supplementary material for: Pseudomonas aeruginosa transcriptome analysis of metal restriction in ex vivo cystic fibrosis sputum
Source: Microbiol Spectr. 2024 Feb 22;12(4):e03157-23. doi: 10.1128/spectrum.03157-23 (PMC10986534; doi:10.1128/spectrum.03157-23)
Supplement: Table S1 — Differential gene expression analysis: spike-in CF sputum samples vs. SCFM2 samples. [file spectrum.03157-23-s0002.xlsx]

## Sheet: Ex vivo Sputum - ASM Comparison
Table S1. Differential gene expression analysis: spike-in CF sputum samples vs. SCFM2 samples.
Genes	logFC	logCPM	F	PValue	FDR
PA2491	6.9906	-0.386319	4.17416	0.0483757	0.0971008
PA5536	6.97041	7.24279	15.0616	0.000359404	0.00175379
PA2485	6.17587	-1.2466	4.1316	0.0494735	0.0989114
PA4836	5.91502	7.19198	21.889	2.97559e-05	0.000231305
PA4228	5.75407	8.76923	26.1303	7.31835e-06	7.31357e-05
PA2486	5.7329	-1.66998	4.20164	0.0476814	0.095915
PA4837	5.62141	9.03077	25.5327	8.86552e-06	8.56949e-05
PA4896	5.61721	6.66367	47.4339	2.05699e-08	4.99247e-07
PA2427	5.4048	6.00001	37.5019	2.58755e-07	4.29302e-06
PA5539	5.36777	7.01752	17.0683	0.000167041	0.000944468
PA4229	5.31693	6.26234	18.4222	0.000101303	0.000630507
PA4469	5.31382	7.35485	24.1669	1.3839e-05	0.000124266
PA4231	5.27507	8.58468	26.5698	6.36294e-06	6.51294e-05
PA2425	5.26046	6.37149	35.9389	3.97103e-07	6.16999e-06
PA3601	5.25823	8.85688	21.513	3.38617e-05	0.000257108
PA5534	5.21953	7.04758	15.9456	0.000255469	0.00132453
PA2426	5.17561	6.37314	43.4546	5.4679e-08	1.1173e-06
PA3410	5.13824	6.04416	40.7998	1.07806e-07	2.00397e-06
PA4468	5.11323	9.14584	26.8599	5.80461e-06	5.99666e-05
PA4063	5.09003	6.69557	23.4061	1.7813e-05	0.000152315
PA1922	5.00675	6.55009	22.204	2.67195e-05	0.00021185
PA4230	5.00203	6.05455	20.2867	5.19239e-05	0.000366115
PA3600	4.95326	8.2842	25.7327	8.31274e-06	8.08208e-05
PA4471	4.91313	7.60641	21.5203	3.37767e-05	0.000257039
PA2033	4.87604	8.09473	44.3381	4.38337e-08	9.51671e-07
PA5535	4.85618	8.85222	14.6927	0.000415196	0.00198594
PA2392	4.85611	8.12295	38.2226	2.13015e-07	3.60957e-06
PA4838	4.84395	6.83664	42.3841	7.17028e-08	1.41321e-06
PA4835	4.82428	7.3739	23.951	1.48623e-05	0.000131746
PA4226	4.81768	9.8326	23.6946	1.61813e-05	0.000141408
PA4221	4.80085	9.96119	36.2969	3.59709e-07	5.66363e-06
PA4570	4.75683	8.36534	20.1944	5.36413e-05	0.000374887
PA4895	4.75519	5.60695	31.6721	1.34079e-06	1.77855e-05
PA2386	4.71212	9.52973	21.5177	3.38063e-05	0.000257039
PA1301	4.6754	6.91624	27.0786	5.418e-06	5.71409e-05
PA0672	4.61366	7.31246	39.9035	1.36271e-07	2.43535e-06
PA0149	4.57367	6.46227	32.6147	1.01834e-06	1.39065e-05
PA1300	4.56735	6.77746	23.5469	1.69959e-05	0.00014691
PA4224	4.54958	7.83684	20.2664	5.22969e-05	0.000367467
PA4894	4.49167	3.34616	14.7809	0.000401067	0.00192896
PA0781	4.45432	7.77383	19.3185	7.32573e-05	0.000485876
PA4709	4.43286	7.23561	45.9804	2.92428e-08	6.77214e-07
PA4834	4.41887	7.56304	24.0877	1.42056e-05	0.000126733
PA2489	4.41733	-2.13421	2.53486	0.120052	0.203682
PA4219	4.40313	5.96946	20.4226	4.94984e-05	0.000353161
PA5540	4.35139	7.18283	15.4388	0.000310454	0.00156154
PA4218	4.33718	7.69003	14.7791	0.000401358	0.00192896
PA3407	4.3348	8.03898	18.912	8.48026e-05	0.00054679
PA4467	4.31845	8.59325	21.9188	2.94536e-05	0.000229598
PA3599	4.2485	9.603	47.0837	2.23774e-08	5.36093e-07
PA2393	4.22886	6.94694	26.2656	7.00897e-06	7.05642e-05
PA4225	4.14205	10.0856	18.1717	0.000111016	0.000678051
PA2411	4.13555	8.1271	16.7471	0.000188451	0.00104013
PA2424	4.12054	11.052	21.4814	3.42324e-05	0.000258159
PA0800	4.10482	3.91955	15.007	0.00036714	0.00178683
PA2490	4.09226	-2.50107	2.65931	0.111615	0.191528
PA0977	4.08119	5.68999	9.30056	0.00394744	0.0125299
PA4470	4.07781	10.2075	22.1393	2.73157e-05	0.000215961
PA4227	4.07031	7.72116	22.5446	2.37995e-05	0.000193389
PA2384	3.94213	6.05754	22.4352	2.46993e-05	0.000199533
PA4065	3.93455	7.78246	33.6714	7.51346e-07	1.07076e-05
PA3409	3.92681	4.92665	49.5157	1.25552e-08	3.26084e-07
PA2468	3.91919	6.26168	28.2061	3.81121e-06	4.24503e-05
PA2412	3.90757	6.88071	14.6348	0.000424739	0.00202288
PA2402	3.88989	11.6505	23.1986	1.90932e-05	0.000160545
PA2413	3.87502	8.49477	16.7222	0.000190228	0.00104786
PA5538	3.86157	8.29868	16.1681	0.000234659	0.0012339
PA2385	3.85742	7.56492	29.1327	2.86732e-06	3.32012e-05
PA1912	3.84085	5.56612	24.3679	1.29532e-05	0.000117445
PA1923	3.83812	6.77424	21.2612	3.69408e-05	0.000274488
PA3530	3.82501	9.42882	9.85886	0.003083	0.0102301
PA1363	3.82332	5.31447	43.9997	4.76938e-08	1.02348e-06
PA2840	3.82162	8.66382	7.8573	0.00761438	0.0215285
PA4064	3.8166	5.081	21.1641	3.82046e-05	0.000282167
PA0802	3.80095	3.9733	12.046	0.00121014	0.00482494
PA3899	3.78206	5.06481	20.4585	4.8877e-05	0.000349176
PA4110	3.77952	9.12687	3.77016	0.0588695	0.114245
PA1925	3.77167	4.71938	20.1655	5.41912e-05	0.000377437
PA4432	3.76077	10.984	23.0068	2.03626e-05	0.000169424
PA4220	3.75249	5.89478	18.2272	0.000108781	0.000669768
PA4515	3.71291	6.94229	23.9112	1.50592e-05	0.000133066
PA0675	3.68956	3.27744	7.99001	0.00715976	0.0205135
PA4223	3.6816	7.54142	18.589	9.53328e-05	0.000599389
PA4222	3.67617	6.66483	20.05	5.64498e-05	0.000389266
PA2399	3.60713	10.7992	21.2144	3.75438e-05	0.000278596
PA2394	3.5805	6.99368	22.9139	2.10092e-05	0.000173879
PA4599	3.55877	6.23808	4.55268	0.0387225	0.0807579
PA2686	3.55771	7.47553	15.2078	0.000339535	0.00168044
PA2400	3.54478	10.492	20.0759	5.59349e-05	0.000386675
PA4568	3.54003	11.4608	14.1611	0.000512176	0.00235652
PA1299	3.49585	6.22936	16.5119	0.000205948	0.00112082
PA4934	3.47464	9.94546	18.6561	9.30365e-05	0.00058962
PA3744	3.42164	10.2647	24.1769	1.37939e-05	0.000124257
PA3209	3.39944	3.81196	10.8408	0.00201335	0.00727582
PA0465	3.34655	8.64967	4.52849	0.0392179	0.0816107
PA4935	3.34508	10.7569	17.4835	0.000143091	0.000834521
PA5118	3.31158	7.97083	11.7704	0.00135778	0.00529582
PA1797	3.30938	7.97713	5.57786	0.0228775	0.0531577
PA2531	3.30899	5.7496	31.9675	1.22954e-06	1.65467e-05
PA4433	3.30014	9.77756	18.5681	9.60608e-05	0.000601245
PA3743	3.26605	10.1389	16.1689	0.000234589	0.0012339
PA2019	3.25519	6.85014	7.08181	0.010967	0.0290538
PA3283	3.23427	6.446	26.2603	7.02087e-06	7.05642e-05
PA2396	3.21317	7.99453	20.1034	5.5394e-05	0.000383665
PA1924	3.2108	3.84192	19.2259	7.57319e-05	0.000499309
PA4710	3.20928	7.88072	25.0857	1.02456e-05	9.65174e-05
PA4670	3.19239	9.92197	10.7568	0.00208721	0.00748434
PA4170	3.18284	8.33165	5.70839	0.0214287	0.0502959
PA2451	3.17262	6.15834	22.9968	2.0431e-05	0.000169739
PA3268	3.17179	6.90844	11.5319	0.00150094	0.00574532
PA1320	3.15575	4.77568	11.2723	0.00167503	0.00629041
PA0150	3.15384	4.64475	18.9804	8.27309e-05	0.000535919
PA3431	3.14231	7.28928	6.43818	0.014951	0.0375666
PA0628	3.13708	9.95873	1.69475	0.200037	0.30245
PA3284	3.13161	6.21608	26.2875	6.96043e-06	7.02107e-05
PA0627	3.12328	7.9225	1.72445	0.196216	0.298083
PA0634	3.0975	9.08616	1.51322	0.225461	0.32994
PA2391	3.08286	5.94743	27.2311	5.16442e-06	5.50938e-05
PA4746	3.0751	8.24226	10.4054	0.00242886	0.0084595
PA4438	3.06981	6.79137	29.6306	2.46474e-06	2.94603e-05
PA3408	3.06948	6.57391	24.3684	1.29513e-05	0.000117445
PA3745	3.06831	9.07848	26.1037	7.38074e-06	7.35164e-05
PA3432	3.06799	6.54419	5.46245	0.0242467	0.0556643
PA0519	3.05354	10.043	20.5145	4.79264e-05	0.000344154
PA4066	3.0516	5.51019	23.2511	1.87608e-05	0.00015871
PA0636	3.0508	10.6827	1.55413	0.219402	0.323458
PA4708	3.04545	7.82475	50.3889	1.02418e-08	2.72363e-07
PA0631	3.0424	6.96301	1.81129	0.185539	0.286163
PA1791	3.03342	6.35078	7.05999	0.0110817	0.0293155
PA1959	3.02418	6.25656	8.55428	0.00552556	0.0165826
PA4566	3.01732	9.99981	7.07417	0.011007	0.029132
PA5217	3.01044	8.13048	16.4996	0.000206909	0.00112414
PA4932	2.99721	10.1698	22.6523	2.29476e-05	0.000188116
PA3656	2.98917	10.8345	13.5246	0.000660625	0.00292803
PA0642	2.98439	8.47012	1.93203	0.171825	0.269623
PA0617	2.98339	8.76765	1.4557	0.234335	0.341121
PA3405	2.98212	3.92438	13.8325	0.000583835	0.00263603
PA2116	2.97124	4.91775	17.1918	0.000159504	0.000914886
PA4891	2.96796	3.57682	6.78782	0.012624	0.0326729
PA5470	2.9585	6.27894	9.11342	0.004292	0.0133993
PA0472	2.94318	6.241	17.3129	0.000152461	0.000877206
PA0616	2.92296	8.91215	1.57705	0.216095	0.32011
PA5469	2.92278	6.49117	7.22411	0.01025	0.0274098
PA0625	2.91991	11.7609	1.52815	0.223226	0.327879
PA4933	2.90684	10.5964	19.0694	8.012e-05	0.000523275
PA1319	2.90367	5.22226	8.32565	0.006134	0.018029
PA4371	2.90247	5.57271	28.6385	3.33567e-06	3.79911e-05
PA5315	2.89956	8.94317	7.79328	0.00784462	0.0220337
PA2851	2.89892	9.07609	31.3851	1.45902e-06	1.90805e-05
PA3598	2.89594	6.60628	18.0963	0.000114127	0.000695522
PA5471	2.89583	7.95699	7.87015	0.00756906	0.0214388
PA0613	2.88522	8.60276	1.72213	0.196512	0.298414
PA1798	2.88338	6.73468	6.67787	0.0133109	0.034093
PA4782	2.87483	5.73369	11.1754	0.00174537	0.00650622
PA2395	2.86671	6.67026	16.2146	0.000230539	0.00122431
PA0629	2.85353	7.98608	1.61956	0.210119	0.313352
PA2389	2.8503	6.4884	26.9989	5.55564e-06	5.81511e-05
PA2404	2.84243	5.26812	14.3308	0.00047885	0.00223276
PA3397	2.842	7.92417	27.033	5.49632e-06	5.77477e-05
PA0633	2.8389	10.1485	1.34015	0.253517	0.36148
PA4672	2.82379	6.83933	9.93085	0.00298708	0.00998929
PA0620	2.81344	11.6886	1.60624	0.21197	0.315368
PA0607	2.81285	6.03881	24.7272	1.15146e-05	0.000106842
PA0635	2.79666	9.1256	1.24367	0.271075	0.379139
PA4748	2.79352	10.138	20.9027	4.18408e-05	0.000304387
PA4893	2.79324	5.21547	6.72413	0.0130171	0.033495
PA2034	2.78986	6.1901	20.1015	5.54306e-05	0.000383665
PA2819	2.78565	7.58705	13.0615	0.000796807	0.00340666
PA1699	2.77406	2.74067	12.1692	0.00114974	0.00465084
PA4154	2.7718	5.16396	12.6294	0.000950761	0.00396516
PA0618	2.77117	10.2314	1.32744	0.255746	0.364098
PA4567	2.76604	9.73017	11.4378	0.00156173	0.00594525
PA5130	2.76548	7.23384	25.8126	8.102e-06	7.94196e-05
PA3406	2.75944	3.40038	11.6761	0.00141262	0.00546749
PA0619	2.75612	9.98806	1.31903	0.257235	0.365561
PA5557	2.75025	9.78751	23.4447	1.7585e-05	0.000150597
PA1911	2.73037	5.16213	11.6385	0.00143507	0.00553128
PA0807	2.73011	8.17082	1.65264	0.20561	0.308276
PA0621	2.72968	10.0823	1.55637	0.219075	0.323148
PA3126	2.72653	12.0889	9.16997	0.00418463	0.0131106
PA0632	2.72377	6.95029	1.52424	0.22381	0.328301
PA2390	2.72058	6.66978	27.4855	4.76866e-06	5.14645e-05
PA4160	2.71031	3.43213	17.7849	0.000127988	0.00076081
PA5530	2.69683	6.34175	7.71948	0.00811925	0.0226281
PA4574	2.69573	7.20874	5.11748	0.0288945	0.0638043
PA0640	2.69478	8.81665	1.34301	0.253019	0.360861
PA3655	2.68816	9.32149	16.9353	0.000175576	0.000980834
PA1790	2.68753	5.30167	11.3265	0.00163704	0.00616859
PA4705	2.67673	6.4933	52.4195	6.42679e-09	1.80404e-07
PA2687	2.67566	6.9103	41.0212	1.01785e-07	1.91122e-06
PA5558	2.66436	10.1383	23.6753	1.62849e-05	0.00014209
PA1321	2.65596	5.9409	8.15643	0.00663007	0.0192227
PA2971	2.65232	9.86189	17.0144	0.000170448	0.000960521
PA4861	2.64481	3.90174	4.0604	0.050299	0.100237
PA2685	2.64137	9.51365	6.91212	0.0118929	0.0311649
PA1494	2.64048	7.05874	12.0348	0.00121583	0.00484068
PA0541	2.64014	6.67776	18.7894	8.86458e-05	0.000566966
PA4563	2.63757	8.62963	10.4051	0.00242918	0.0084595
PA4479	2.62386	5.24949	20.2096	5.33541e-05	0.000373949
PA5049	2.61926	9.61333	7.30997	0.00984161	0.0265275
PA0789	2.61601	8.07282	15.3303	0.000323769	0.00161391
PA1006	2.60723	4.49462	18.8675	8.61781e-05	0.000554272
PA4564	2.60699	6.89199	6.69761	0.0131847	0.0338166
PA3818	2.60352	7.77072	13.0939	0.000786372	0.00336982
PA0637	2.60255	8.74946	1.27722	0.264798	0.372594
PA5504	2.59751	7.23402	9.92172	0.00299908	0.0100173
PA0874	2.58754	4.80294	11.3095	0.00164885	0.00620887
PA1245	2.58685	7.62832	14.3737	0.000470791	0.00220072
PA3395	2.58681	3.27105	7.25222	0.0101143	0.0271179
PA3822	2.57997	7.81687	19.7371	6.30806e-05	0.000427564
PA5569	2.57793	8.58374	24.3826	1.28909e-05	0.000117263
PA4244	2.57637	10.1573	27.1981	5.21814e-06	5.5454e-05
PA2409	2.57041	4.98342	17.7349	0.000130371	0.000771677
PA0578	2.56835	6.84526	8.83991	0.00485415	0.0148288
PA0381	2.56619	7.13396	27.4218	4.8646e-06	5.23982e-05
PA4262	2.55771	10.7145	17.7717	0.00012861	0.000763691
PA0630	2.55622	6.73849	1.54922	0.220118	0.324169
PA4248	2.55523	10.4233	16.1841	0.000233239	0.00123109
PA1317	2.55514	6.39897	10.6771	0.00215996	0.00768568
PA0801	2.55308	5.7234	16.365	0.000217734	0.00117264
PA3866	2.55097	10.4984	2.41933	0.127314	0.213265
PA2403	2.54978	6.72311	15.2511	0.00033387	0.00165831
PA3900	2.53665	4.53082	14.4966	0.00044849	0.00211246
PA1134	2.53555	4.33363	16.4767	0.000208706	0.0011317
PA0045	2.53297	5.79936	11.6868	0.00140629	0.00545441
PA2911	2.53096	7.58135	23.567	1.68827e-05	0.000146387
PA4263	2.52687	11.183	17.8444	0.000125207	0.0007496
PA3244	2.52213	9.29888	11.2026	0.00172533	0.00644883
PA1318	2.51789	7.25138	9.15755	0.00420797	0.0131763
PA1697	2.51652	4.01082	7.40816	0.00939586	0.0255377
PA0638	2.51601	9.30577	1.19958	0.279616	0.38865
PA0623	2.5139	10.6042	1.08627	0.303233	0.413689
PA3908	2.50296	5.77241	9.99543	0.00290374	0.00979962
PA3552	2.49577	5.31745	4.32705	0.0436201	0.0893295
PA0647	2.48439	7.02798	1.96857	0.167914	0.264907
PA0622	2.48035	11.7405	1.07479	0.305769	0.416229
PA5560	2.47953	9.91604	12.294	0.00109178	0.00445201
PA4245	2.47631	9.05629	25.4101	9.22356e-06	8.83871e-05
PA2467	2.47475	5.88372	16.2423	0.000228124	0.00121681
PA0641	2.47432	11.2046	1.37981	0.246719	0.354058
PA0649	2.4621	7.99078	14.5298	0.000442669	0.00209036
PA4261	2.46201	8.97062	18.0482	0.000116159	0.000702516
PA2775	2.45726	5.65945	12.1397	0.00116389	0.00468935
PA2405	2.45327	4.1898	15.7121	0.000279407	0.00142734
PA0674	2.45286	4.12419	9.45792	0.00368043	0.0117793
PA3967	2.45051	4.76235	16.8411	0.0001819	0.00100999
PA2691	2.44939	7.46788	5.39747	0.0250563	0.0571453
PA0524	2.44618	9.48338	6.25559	0.0163453	0.04018
PA0639	2.44612	9.27816	1.15867	0.287856	0.397887
PA5129	2.44244	5.36713	33.9365	6.96643e-07	9.97923e-06
PA2913	2.43382	5.82207	22.2437	2.63613e-05	0.000209309
PA4029	2.42759	6.08041	17.1841	0.000159967	0.000916594
PA5556	2.42741	11.4166	19.6757	6.44742e-05	0.000436477
PA3685	2.42442	6.72323	14.4811	0.000451255	0.00212032
PA0929	2.41819	6.82069	11.2601	0.00168371	0.00631662
PA5426	2.41784	5.73477	13.4993	0.00066739	0.00295096
PA1713	2.40818	6.93836	20.7736	4.37696e-05	0.000317173
PA4314	2.40711	8.4302	6.45494	0.0148295	0.0372951
PA0471	2.40168	5.93477	15.2044	0.000339974	0.00168112
PA0614	2.39925	6.63514	1.16527	0.286505	0.396513
PA4741	2.39921	10.7386	14.4142	0.00046333	0.00217132
PA4858	2.39265	5.27762	5.16167	0.0282486	0.0628275
PA5316	2.3831	10.2028	7.29514	0.00991089	0.0266554
PA4669	2.38059	9.7495	11.988	0.00123976	0.00491484
PA5570	2.38013	7.53138	12.4437	0.00102629	0.00423455
PA4007	2.37638	8.33396	9.98204	0.00292081	0.00985064
PA4247	2.37362	9.51961	17.2854	0.000154034	0.000885336
PA3282	2.367	4.54319	14.5374	0.000441339	0.00208585
PA5568	2.36426	9.36192	18.5899	9.53035e-05	0.000599389
PA1364	2.36157	4.09706	23.4917	1.73117e-05	0.000148715
PA3901	2.35625	6.63042	9.73823	0.00325111	0.0106984
PA4583	2.35246	6.31928	8.4104	0.00590054	0.0174536
PA3906	2.34918	4.88776	9.19723	0.0041339	0.0129809
PA1303	2.34058	4.73331	27.8357	4.27524e-06	4.66833e-05
PA0346	2.33265	4.10708	31.2929	1.4993e-06	1.95155e-05
PA4480	2.32974	6.98509	15.8349	0.000266537	0.00137295
PA1771	2.32921	5.1996	17.0941	0.000165436	0.000938257
PA4374	2.32901	6.84814	19.3752	7.17823e-05	0.000478728
PA1155	2.32337	9.35914	4.29651	0.0443335	0.090557
PA0812	2.32036	6.78939	2.31164	0.135866	0.224144
PA4264	2.31476	9.85455	21.1624	3.82281e-05	0.000282167
PA5034	2.31394	6.31837	16.2658	0.000226099	0.00120833
PA4210	2.31256	6.2934	3.8667	0.0558525	0.10919
PA5559	2.30896	9.34812	20.3429	5.09061e-05	0.000360428
PA4249	2.30814	9.97616	18.3592	0.000103657	0.000640851
PA4671	2.30441	10.6635	11.711	0.00139205	0.0054143
PA3006	2.30014	10.3391	8.53703	0.00556916	0.0166938
PA0624	2.28582	9.58167	0.978866	0.328118	0.438068
PA0047	2.28522	6.00225	11.1674	0.00175136	0.00651981
PA3907	2.2848	6.19226	8.86742	0.00479424	0.0146812
PA1559	2.28231	8.11856	4.10639	0.0490712	0.098213
PA0466	2.28113	4.99175	2.77289	0.10328	0.178882
PA3894	2.28026	5.48333	9.53707	0.00355344	0.0114692
PA4451	2.27946	8.07631	15.0486	0.000361222	0.00175957
PA1156	2.26525	10.4412	3.88231	0.0553808	0.108459
PA4246	2.26498	10.1496	19.6194	6.57826e-05	0.000444253
PA0382	2.26483	6.59151	31.8575	1.26982e-06	1.70475e-05
PA3308	2.26177	7.55841	20.4651	4.87647e-05	0.000349176
PA3768	2.26107	8.02336	38.6639	1.89264e-07	3.25674e-06
PA2410	2.25632	5.56314	14.8013	0.000397873	0.00191627
PA5296	2.25337	7.55993	20.3713	5.04e-05	0.000358214
PA4259	2.24751	9.35296	18.0887	0.000114448	0.000695953
PA4258	2.24634	9.46709	19.0369	8.10628e-05	0.000527573
PA2398	2.24583	8.50457	13.5762	0.000647054	0.00287476
PA2407	2.24449	4.80398	12.1049	0.00118088	0.00473561
PA1639	2.2429	7.32027	13.488	0.000670438	0.00296208
PA3925	2.23979	6.97036	6.40735	0.0151771	0.0380145
PA0024	2.23891	7.22745	16.4557	0.000210375	0.00113852
PA0615	2.23558	8.98331	1.35298	0.251292	0.358767
PA4892	2.23415	3.18139	5.21941	0.0274282	0.0612479
PA3742	2.22127	9.43628	11.5	0.00152127	0.00581116
PA4159	2.22102	5.30063	11.0525	0.00183916	0.00679208
PA1596	2.21923	10.8887	7.92914	0.0073646	0.0209695
PA0518	2.21836	6.33745	11.5214	0.00150762	0.00576693
PA4707	2.21542	6.08694	33.9954	6.85076e-07	9.83889e-06
PA4859	2.20949	3.13692	3.08824	0.0861124	0.154391
PA1844	2.2075	5.91674	9.86773	0.00307101	0.0101963
PA4565	2.20364	9.42678	6.39599	0.0152613	0.038174
PA2408	2.20108	4.32314	10.704	0.00213511	0.00761191
PA5171	2.19979	11.4544	6.70836	0.0131165	0.033704
PA0069	2.19875	6.81323	3.02352	0.0893561	0.158976
PA1555.1	2.19652	7.03046	11.5571	0.00148508	0.00569246
PA5053	2.19547	8.06222	8.13381	0.00669955	0.0193638
PA2397	2.19428	7.12303	13.3556	0.000707235	0.00309026
PA3746	2.19046	8.17382	25.9851	7.66602e-06	7.56798e-05
PA4963	2.18829	9.55717	8.86467	0.00480018	0.0146913
PA3872	2.18458	4.78455	12.1079	0.00117941	0.00473561
PA1902	2.18202	7.356	4.09824	0.0492865	0.0985731
PA0380	2.18107	3.41808	18.0329	0.000116815	0.000705714
PA3661	2.17849	2.97191	6.36431	0.015499	0.0385603
PA4252	2.17811	9.80962	12.7171	0.000917125	0.00384418
PA2970	2.1776	7.89998	24.3864	1.28748e-05	0.000117263
PA0523	2.17641	8.06244	3.84313	0.0565731	0.110303
PA5051	2.16972	9.25504	37.3469	2.69873e-07	4.4509e-06
PA0968	2.16864	7.52739	37.0415	2.93278e-07	4.73848e-06
PA5532	2.16721	6.27671	11.5006	0.00152089	0.00581116
PA1531	2.16314	5.94413	5.02143	0.030354	0.0663034
PA4276	2.16308	10.3191	22.5023	2.41436e-05	0.000195613
PA5554	2.16283	11.1364	16.4416	0.000211504	0.00114241
PA1904	2.16215	7.93062	3.89147	0.0551062	0.108074
PA1271	2.15863	7.20426	11.6026	0.0014569	0.00560766
PA0433	2.15834	3.50848	21.7524	3.11834e-05	0.000241053
PA4113	2.15476	5.7345	16.7356	0.000189269	0.00104361
PA4358	2.1457	8.18764	12.1594	0.00115441	0.00466634
PA0423	2.143	8.84666	12.8205	0.000879101	0.00371195
PA4390	2.14245	7.30465	14.1759	0.000509174	0.00234465
PA3007	2.13992	8.63178	4.11566	0.0488278	0.0977963
PA5555	2.13672	9.59816	14.1764	0.000509063	0.00234465
PA2901	2.13507	6.85221	14.2509	0.000494252	0.00228731
PA1475	2.13472	5.51735	11.8656	0.00130477	0.0051214
PA4762	2.13433	8.96064	7.57023	0.00870652	0.0240272
PA4274	2.13289	10.0542	20.2938	5.17933e-05	0.000365778
PA4616	2.13159	5.22965	10.5491	0.00228254	0.00804461
PA2653	2.13093	6.94535	4.6461	0.0368731	0.0775135
PA1360	2.12935	5.4767	10.2786	0.00256628	0.00885373
PA4275	2.1293	9.76518	15.6084	0.000290784	0.00147193
PA0046	2.12337	5.77034	6.7575	0.0128096	0.0330682
PA4675	2.11968	6.64903	22.5764	2.35447e-05	0.000192443
PA4260	2.11849	10.4247	18.6768	9.23406e-05	0.000586632
PA0013	2.11289	5.58481	6.36029	0.0155294	0.0386013
PA3094	2.11135	7.17275	22.4198	2.4829e-05	0.00020029
PA4250	2.11078	9.80329	16.1336	0.000237771	0.00124908
PA0626	2.10968	9.51857	1.05948	0.309198	0.419634
PA4006	2.10513	6.99867	12.3122	0.00108358	0.00442184
PA1908	2.10072	2.19445	10.2554	0.00259228	0.00892131
PA5030	2.10045	6.51282	5.34803	0.0256919	0.0583078
PA4853	2.09471	5.27795	9.71287	0.00328767	0.0107805
PA1157	2.08738	5.91467	10.4169	0.00241676	0.00843212
PA4481	2.08257	7.62928	17.1212	0.000163772	0.000932508
PA4243	2.08212	11.4563	19.1673	7.73445e-05	0.000508133
PA0808	2.07944	5.9833	3.03285	0.0888799	0.158332
PA1855	2.07254	1.79624	2.39811	0.128949	0.215224
PA0834	2.06997	5.96562	6.10768	0.0175771	0.0425574
PA1786	2.06935	4.28819	3.34644	0.0744213	0.137786
PA5193	2.06633	6.51894	17.3277	0.000151627	0.000875123
PA0644	2.06113	7.83097	1.46977	0.232124	0.33871
PA3262	2.05959	8.56317	18.6157	9.44139e-05	0.000596988
PA5374	2.05931	6.77492	10.246	0.00260295	0.00895247
PA5561	2.05687	6.6061	12.6288	0.000950982	0.00396516
PA3817	2.05486	7.0082	13.865	0.000576308	0.00261468
PA0542	2.05237	5.4113	28.1089	3.92766e-06	4.34859e-05
PA3540	2.04715	5.48592	5.34362	0.0257494	0.0584144
PA4277	2.04372	11.1498	12.9491	0.00083414	0.00354717
PA4241	2.03838	9.97914	16.2008	0.00023176	0.001227
PA0517	2.03521	4.08184	11.3424	0.00162604	0.00613546
PA5537	2.03509	7.20524	10.6909	0.00214716	0.00764994
PA0694	2.03368	0.422607	4.17117	0.0473974	0.0954819
PA0930	2.03237	6.14173	28.1138	3.92173e-06	4.34859e-05
PA4867	2.03094	3.01098	9.0741	0.00436836	0.0135563
PA0780	2.02758	6.03302	20.2022	5.34939e-05	0.000374457
PA5117	2.02717	8.73967	12.3751	0.00105577	0.00432422
PA4272	2.02701	10.3039	14.2831	0.000487988	0.00226586
PA4513	2.02513	6.3923	17.886	0.000123303	0.000740887
PA4789	2.0241	3.56526	9.88745	0.00304452	0.010134
PA4143	2.02317	6.80225	6.98142	0.0115051	0.0303345
PA4386	2.0183	10.0027	6.06939	0.017912	0.0432659
PA3686	2.01696	8.26781	19.3836	7.1567e-05	0.000478088
PA5150	2.00832	7.34349	21.6893	3.1867e-05	0.000245419
PA5531	2.00675	7.85437	8.41369	0.00589167	0.0174366
PA4257	2.00542	10.6921	16.3136	0.000222026	0.0011877
PA4242	2.00504	7.5449	23.5813	1.68022e-05	0.000145917
PA1593	2.00441	3.8845	20.0412	5.66273e-05	0.000390006
PA0978	1.99857	5.41358	3.28292	0.0771236	0.141563
PA3093	1.99518	7.42753	17.8705	0.00012401	0.000744329
PA4544	1.99237	7.66591	10.636	0.00219859	0.00779643
PA4665	1.98908	6.57229	16.4453	0.000211205	0.0011419
PA4042	1.98485	5.46101	16.7891	0.000185492	0.00102686
PA4356	1.98296	7.19599	9.28704	0.00397133	0.0125842
PA1983	1.9828	5.32031	2.90135	0.0958594	0.168497
PA0921	1.98235	5.00181	5.83209	0.0201465	0.0477706
PA0646	1.98181	9.36416	1.62175	0.209818	0.313065
PA4256	1.97965	9.3156	13.2478	0.000738759	0.00320282
PA4273	1.97785	10.3912	24.0091	1.45791e-05	0.000129857
PA4855	1.97718	6.8321	22.0088	2.85604e-05	0.000223576
PA3676	1.97534	8.0158	9.50771	0.00359999	0.0115724
PA3820	1.97499	8.07066	26.8727	5.78118e-06	5.99474e-05
PA3905	1.97427	5.74773	7.69763	0.00820253	0.0227834
PA3050	1.97219	7.22331	20.1918	5.36902e-05	0.000374887
PA0643	1.96979	9.22796	1.26711	0.26667	0.37466
PA4743	1.96869	6.39817	10.7277	0.0021135	0.00754453
PA2982	1.96645	6.10009	28.3653	3.62842e-06	4.08234e-05
PA2828	1.96467	7.06474	13.0253	0.000808632	0.0034519
PA4629	1.96305	3.55974	3.42942	0.0710483	0.132735
PA0508	1.96283	8.3011	4.7484	0.0349576	0.0746936
PA1799	1.9598	5.64827	4.92493	0.0319012	0.0690179
PA4545	1.95787	7.75944	13.7368	0.000606641	0.00273013
PA3129	1.95549	6.30524	6.89225	0.0120067	0.0314039
PA4429	1.95346	10.1041	4.7194	0.0354893	0.0754013
PA4255	1.95189	8.28126	13.4197	0.000689156	0.00303032
PA3573	1.95026	7.36375	24.4543	1.25907e-05	0.000115477
PA1183	1.94602	8.2421	8.05794	0.00693829	0.0199601
PA4232	1.94486	7.51236	22.3392	2.5518e-05	0.000203958
PA0083	1.94395	8.102	3.87383	0.0556365	0.108845
PA4271	1.94209	9.5603	16.0253	0.000247805	0.00129203
PA2910	1.94116	3.90147	12.0674	0.00119944	0.00478916
PA4158	1.94019	4.59955	21.1008	3.90539e-05	0.000286739
PA1899	1.93805	4.48285	3.58143	0.065301	0.124509
PA1674	1.9359	8.20047	23.3436	1.81888e-05	0.000154813
PA3456	1.93212	5.40169	11.8824	0.00129565	0.0050928
PA1556	1.93176	8.20353	11.0002	0.00188064	0.00688578
PA5139	1.93064	5.92636	7.26223	0.0100665	0.0270287
PA3827	1.92861	7.47849	15.7874	0.000271437	0.00139174
PA4175	1.92735	7.5532	4.19528	0.0467905	0.0946023
PA2042	1.92637	6.56157	13.8551	0.00057858	0.00262082
PA0758	1.92589	7.1761	11.2206	0.00171222	0.00641275
PA1007	1.92311	6.4002	11.7014	0.00139769	0.00543241
PA0947	1.91969	6.77647	14.6031	0.000430075	0.00204304
PA0673	1.91936	4.58122	19.4751	6.92611e-05	0.000465858
PA5157	1.91269	4.50375	9.26521	0.00401021	0.0126731
PA4142	1.90983	7.40598	4.69628	0.0359196	0.0760432
PA3525	1.90832	8.73135	28.508	3.47228e-06	3.93053e-05
PA1291	1.90525	5.98889	7.53853	0.00883696	0.0243212
PA3821	1.90445	8.57872	25.0678	1.03053e-05	9.67514e-05
PA4280	1.90437	6.57596	6.29683	0.0160186	0.039552
PA0782	1.90176	10.5804	7.79307	0.00784539	0.0220337
PA4240	1.90171	9.23394	14.5822	0.000433623	0.00205462
PA2464	1.90144	7.50624	8.67647	0.005227	0.015832
PA3791	1.90105	6.62497	17.8084	0.000126879	0.000755833
PA0528	1.89967	6.27226	4.32327	0.0437077	0.089476
PA4359	1.89386	3.34192	11.5814	0.00146999	0.00564663
PA3912	1.88713	5.0712	14.1475	0.000514946	0.0023673
PA4761	1.88631	12.3217	6.3437	0.0156558	0.0388113
PA2452	1.88491	5.22726	11.0096	0.00187309	0.00686263
PA2912	1.88424	4.17382	11.7183	0.00138778	0.00540324
PA0513	1.88307	3.9955	12.9627	0.000829525	0.00353024
PA4253	1.88094	9.93847	12.4336	0.00103054	0.00423962
PA0161	1.87884	3.74899	7.94362	0.00731531	0.0208505
PA2900	1.8785	7.91444	7.89187	0.00749308	0.0212591
PA4239	1.87813	9.87924	14.0598	0.000533232	0.00243926
PA1425	1.87733	5.36264	10.521	0.00231042	0.00812229
PA4773	1.87399	5.61963	2.74634	0.104894	0.181281
PA5463	1.87135	4.9776	13.0859	0.000788934	0.0033782
PA2697	1.87094	1.87391	5.46609	0.0242023	0.0556081
PA3769	1.86968	8.02937	17.7204	0.000131069	0.000774983
PA0084	1.86886	9.8133	2.78856	0.102341	0.177698
PA5286	1.86885	6.51301	9.90864	0.00301634	0.0100569
PA2203	1.86723	2.39857	6.73617	0.0129418	0.0333321
PA4849	1.86705	3.75958	25.8755	7.9401e-06	7.82128e-05
PA0509	1.8661	6.32171	12.2703	0.00110255	0.00448934
PA3871	1.86547	4.27936	9.52153	0.00357799	0.0115212
PA4673	1.85907	7.37912	13.6839	0.000619646	0.00278415
PA3586	1.85771	4.97021	8.35829	0.00604295	0.017799
PA1302	1.85491	7.24379	18.061	0.000115618	0.000700008
PA4138	1.85471	5.52131	4.21957	0.0461877	0.0936204
PA1045	1.85368	7.60906	10.7675	0.00207769	0.00746463
PA5541	1.84883	7.58836	5.88946	0.0195801	0.0467467
PA4602	1.84719	8.40628	18.3955	0.000102296	0.000635261
PA2906	1.84718	5.30053	16.1749	0.000234054	0.00123306
PA0151	1.83938	5.45046	9.80672	0.00315451	0.0104362
PA1845	1.83551	5.37072	5.13524	0.028633	0.0634539
PA1361	1.83477	6.1635	19.9078	5.93673e-05	0.00040686
PA4542	1.83459	12.1962	6.35256	0.0155882	0.0386886
PA3968	1.83371	4.48744	10.2332	0.00261751	0.00899699
PA1903	1.83304	8.78562	3.03995	0.0885199	0.157943
PA3553	1.83139	5.03101	3.21954	0.0799296	0.145607
PA4269	1.82863	12.1267	15.8973	0.000260239	0.00134675
PA2406	1.82704	3.6885	8.84182	0.00484998	0.0148274
PA3134	1.82687	7.51701	27.1236	5.34187e-06	5.65526e-05
PA4238	1.8237	10.751	13.1878	0.000756951	0.00326388
PA4969	1.82259	6.86575	23.2324	1.88781e-05	0.000159218
PA3762	1.81821	7.20796	8.30528	0.00619158	0.0181694
PA1905	1.81657	6.30328	3.35205	0.0741876	0.137491
PA4745	1.81543	9.66197	7.74893	0.00800847	0.0223899
PA0714	1.81435	4.74621	9.74067	0.00324763	0.0106963
PA2983	1.8103	6.3074	18.6059	9.47494e-05	0.000597749
PA4061	1.80952	7.55889	16.2344	0.000228813	0.00121814
PA1192	1.80635	6.50441	24.4696	1.2528e-05	0.000115092
PA3162	1.80099	12.0163	14.142	0.000516077	0.00237054
PA1692	1.7989	2.15349	13.4826	0.000671885	0.00296611
PA1555	1.79887	8.97663	11.1152	0.0017907	0.00664399
PA3608	1.79856	3.78042	3.46446	0.0696755	0.13114
PA3770	1.79815	8.77265	11.0195	0.00186519	0.00685179
PA5192	1.79665	8.98777	11.3711	0.00160638	0.00608588
PA2201	1.79508	4.26346	32.5732	1.03067e-06	1.40404e-05
PA2952	1.79222	9.2753	11.0385	0.00185014	0.0068145
PA4031	1.7912	7.26219	22.0156	2.84946e-05	0.000223376
PA4706	1.78971	5.94025	23.7355	1.59624e-05	0.000139936
PA5252	1.78759	8.27126	18.6528	9.31487e-05	0.000589659
PA1909	1.78565	4.01233	9.09756	0.00432263	0.0134521
PA1246	1.78463	6.09334	7.63336	0.00845275	0.0234199
PA3903	1.78357	7.3051	21.3153	3.62546e-05	0.000270562
PA2446	1.78027	6.41932	7.08571	0.0109467	0.0290275
PA5054	1.77686	8.78599	5.12537	0.028778	0.0635976
PA1688	1.77573	6.67745	12.258	0.00110814	0.00450552
PA4167	1.77505	3.81872	15.5906	0.000292782	0.00148069
PA4854	1.77469	7.30033	29.017	2.97042e-06	3.42522e-05
PA5472	1.77133	6.6485	7.35838	0.00961909	0.026016
PA0352	1.77122	6.68486	8.01176	0.00708802	0.0203488
PA3826	1.76634	5.012	11.992	0.0012377	0.00491018
PA0330	1.76615	6.633	14.3374	0.000477602	0.00222881
PA3609	1.76503	2.7454	5.2845	0.0265342	0.0596994
PA0516	1.76098	6.82738	14.963	0.000373498	0.00181302
PA0645	1.76081	6.7447	1.3614	0.249845	0.357069
PA1640	1.7595	7.14544	12.1963	0.00113686	0.00460211
PA2969	1.75934	6.82994	10.1159	0.00275478	0.00938755
PA5172	1.75862	10.9458	5.09255	0.0292659	0.0643434
PA1594	1.75518	3.82468	19.9761	5.79476e-05	0.000398112
PA4742	1.75431	7.65051	17.0726	0.000166777	0.000943937
PA4385	1.75408	13.0658	5.23355	0.0272313	0.0609797
PA0975	1.75123	7.21137	6.88157	0.0120683	0.031515
PA3391	1.7504	7.09007	4.25589	0.0453021	0.0922642
PA1800	1.74799	10.4731	12.7734	0.000896206	0.00377071
PA4254	1.74765	8.81301	10.2677	0.00257842	0.00888972
PA2630	1.74143	7.73682	16.7777	0.000186291	0.00103026
PA5303	1.74053	7.58624	15.7458	0.000275815	0.00141158
PA3396	1.73954	3.43169	11.9667	0.00125083	0.00494586
PA0020	1.73934	8.64451	9.95175	0.00295984	0.00993825
PA2773	1.73758	4.5949	5.94858	0.0190143	0.0455917
PA4967	1.73618	8.16834	18.8616	8.63619e-05	0.000554272
PA3549	1.736	2.40929	6.21434	0.0166792	0.0407665
PA3794	1.73541	5.35578	19.3931	7.13236e-05	0.000477036
PA1906	1.73197	4.64311	9.25479	0.00402891	0.0127087
PA3763	1.73192	9.38243	25.5116	8.92601e-06	8.61298e-05
PA3790	1.73073	8.40467	4.77164	0.0345375	0.0739729
PA0648	1.73024	6.58036	1.43706	0.237303	0.34374
PA4251	1.73008	11.0089	11.2808	0.00166905	0.00627645
PA3700	1.72593	7.58683	11.9661	0.00125115	0.00494586
PA3962	1.72383	6.66639	6.70401	0.013144	0.0337591
PA5200	1.72135	7.74568	8.25726	0.00632957	0.0184682
PA5533	1.72088	6.88535	13.077	0.000791784	0.00338779
PA2684	1.72013	8.21494	7.92125	0.0073916	0.0210248
PA4370	1.71953	7.63188	23.7732	1.57644e-05	0.000138418
PA4268	1.71743	10.2307	14.0324	0.000539068	0.00246393
PA5491	1.71652	7.01634	16.6512	0.000195389	0.00106992
PA4404	1.71648	6.03692	19.2264	7.57184e-05	0.000499309
PA1479	1.71537	6.86198	22.4452	2.4616e-05	0.000199149
PA0733	1.71429	4.93293	5.50074	0.023783	0.054758
PA4966	1.71196	6.25765	16.9193	0.000176639	0.000985704
PA1926	1.70865	6.82881	24.8979	1.08911e-05	0.000101395
PA4372	1.70741	5.94861	44.7337	3.97333e-08	8.83351e-07
PA3344	1.70647	8.42978	19.1375	7.81788e-05	0.000512403
PA1316	1.70526	5.45328	13.5661	0.000649688	0.00288416
PA1162	1.70473	5.98704	17.3396	0.000150957	0.00087307
PA3677	1.69984	6.67993	4.39732	0.0420261	0.0864794
PA0422	1.69925	7.02424	8.25898	0.00632456	0.0184682
PA2951	1.69923	9.89928	17.087	0.000165878	0.000939807
PA3443	1.69488	5.25439	3.60174	0.0645732	0.123375
PA2830	1.68694	9.39893	5.51382	0.0236266	0.054482
PA4266	1.68692	11.9345	12.0753	0.00119549	0.00477682
PA0529	1.68152	7.13223	6.01722	0.0183793	0.0442792
PA0779	1.68096	9.78045	5.07199	0.0295761	0.064897
PA3604	1.6768	5.62727	11.8246	0.0013273	0.00519959
PA2115	1.67546	3.899	13.3256	0.000715872	0.00311332
PA5304	1.67468	9.29464	19.4126	7.0827e-05	0.000474857
PA2323	1.67387	7.36274	2.7078	0.107287	0.184614
PA4156	1.67382	6.63812	8.67287	0.00523555	0.0158392
PA2855	1.67124	5.29221	4.72561	0.0353748	0.0752063
PA2428	1.67062	4.17876	4.372	0.0425931	0.0874196
PA4211	1.66908	8.3512	1.93316	0.171702	0.269537
PA3807	1.66665	9.37151	12.9708	0.000826797	0.00352133
PA0608	1.66628	5.91974	21.6544	3.22517e-05	0.000246916
PA3824	1.66467	6.66484	11.9827	0.00124252	0.00492224
PA5505	1.6635	7.37465	13.2782	0.000729726	0.00317108
PA4783	1.66081	5.27425	16.7961	0.000185003	0.00102517
PA0922	1.6597	6.05332	3.51446	0.0677671	0.128069
PA4582	1.65911	5.91256	5.62596	0.0223317	0.0520691
PA2285	1.65863	4.7626	2.57987	0.115688	0.197358
PA4823	1.65853	0.0432349	3.17326	0.0820501	0.148594
PA0669	1.65523	7.03822	3.25279	0.0784435	0.143512
PA3452	1.65516	8.05339	7.2017	0.0103595	0.0276551
PA3605	1.65505	5.05913	10.9375	0.00193174	0.00703578
PA3913	1.65387	5.56882	8.69892	0.00517402	0.0156886
PA0514	1.65164	4.1858	9.94135	0.00297337	0.00995541
PA4267	1.64887	9.78122	12.9898	0.000820422	0.00349954
PA4004	1.64784	8.01084	6.11916	0.017478	0.0423835
PA3585	1.64672	3.83166	6.61201	0.0137414	0.0350182
PA2602	1.64661	4.54067	1.89965	0.175381	0.273657
PA0969	1.64456	7.85795	25.7961	8.14502e-06	7.96447e-05
PA4217	1.64445	9.00127	1.86503	0.17928	0.278412
PA1161	1.64409	4.28968	18.2264	0.000108816	0.000669768
PA3766	1.64373	6.70943	3.74587	0.0596569	0.11549
PA0952	1.64107	6.12631	12.0032	0.00123191	0.00489419
PA1750	1.63999	7.92344	17.3397	0.000150953	0.00087307
PA1715	1.63909	4.30413	13.875	0.000573995	0.00260855
PA1416	1.63859	6.18383	3.3723	0.0733516	0.136608
PA4833	1.63837	7.60042	14.5046	0.000447081	0.00210939
PA5528	1.63476	8.24618	6.29084	0.0160656	0.0396152
PA2955	1.6323	5.90966	8.96663	0.00458455	0.014109
PA3013	1.63204	9.16723	6.1517	0.0172004	0.0418013
PA0447	1.62951	8.79426	4.391	0.0421669	0.086705
PA4865	1.62789	2.19572	6.36831	0.0154688	0.0385369
PA0757	1.62563	5.34052	11.423	0.00157156	0.0059745
PA2117	1.62531	4.99411	12.1518	0.00115808	0.00467778
PA4068	1.6249	7.08273	15.7965	0.000270487	0.00138815
PA0311	1.61943	4.0218	4.95072	0.0314795	0.0683182
PA4030	1.61739	5.78613	10.0992	0.00277492	0.00945037
PA1331	1.61699	6.18561	7.50284	0.00898636	0.0246526
PA0385	1.61599	4.01699	7.79764	0.00782872	0.0220091
PA1417	1.61596	4.93922	3.10145	0.0854669	0.153509
PA1152	1.6148	5.03855	6.36729	0.0154765	0.0385388
PA0912	1.61356	6.03322	0.963623	0.33187	0.441487
PA4744	1.61188	10.5576	12.362	0.00106149	0.00434124
PA3952	1.61125	7.49278	5.65185	0.0220437	0.0515435
PA0511	1.60894	5.76055	9.52268	0.00357618	0.0115212
PA4666	1.60715	6.95875	15.0695	0.000358298	0.00174993
PA0530	1.60704	6.42992	5.25711	0.0269065	0.0603612
PA0707	1.60017	4.76367	9.74004	0.00324852	0.0106963
PA3554	1.6	6.19693	3.32679	0.0752456	0.138977
PA0963	1.59722	9.82453	7.49582	0.00901606	0.0246975
PA3911	1.59566	4.34128	8.78363	0.00497925	0.0151808
PA0510	1.59382	5.51284	7.45267	0.0092009	0.0251295
PA4237	1.58976	8.79182	10.6237	0.00221019	0.00782341
PA4317	1.58159	7.46911	7.23544	0.0101951	0.0272949
PA3014	1.58065	9.76679	5.11467	0.0289361	0.0638455
PA0778	1.58032	4.4921	15.6937	0.000281394	0.00143566
PA0236	1.5794	4.51884	10.7491	0.00209419	0.00748521
PA3444	1.57909	6.12563	2.3738	0.130851	0.217681
PA4387	1.57903	7.64235	4.70234	0.0358063	0.0759006
PA3620	1.57819	8.3323	11.0364	0.00185182	0.00681617
PA4864	1.57484	1.84132	5.43677	0.0245632	0.0562747
PA0363	1.56751	5.7019	18.8381	8.70976e-05	0.000558349
PA3190	1.5672	8.86769	1.96561	0.168227	0.265325
PA1433	1.56451	8.23907	6.77943	0.0126751	0.0327818
PA4279	1.56436	6.32766	4.96935	0.0311786	0.0677976
PA1717	1.56321	4.7133	16.1764	0.000233925	0.00123306
PA0663	1.56279	5.56056	17.7514	0.000129578	0.0007678
PA4169	1.56186	5.19395	12.7592	0.00090144	0.003787
PA0141	1.5612	8.49157	5.539	0.0233291	0.0539599
PA0909	1.55468	5.46927	1.07286	0.306199	0.416713
PA4890	1.55397	4.12739	3.54342	0.0666885	0.126676
PA0512	1.55341	4.39081	11.8683	0.00130331	0.00511931
PA1900	1.55204	4.67414	2.48486	0.122414	0.20655
PA2902	1.54775	6.54072	23.1026	1.97178e-05	0.000164552
PA0938	1.54308	9.133	11.1039	0.00179932	0.00666265
PA0750	1.54269	5.66311	8.13076	0.00670898	0.0193807
PA0331	1.5405	6.738	21.0403	3.98839e-05	0.000291395
PA1934	1.53961	4.39879	15.9228	0.000257707	0.00133489
PA3245	1.53896	7.10345	10.0143	0.00287985	0.009748
PA1965	1.53892	4.16821	28.1018	3.93627e-06	4.34946e-05
PA3606	1.538	3.97981	9.40487	0.00376824	0.0120298
PA0579	1.53623	6.81563	10.7463	0.00209671	0.0074894
PA4389	1.53396	7.96	12.3955	0.00104691	0.00429425
PA3828	1.53335	8.22279	13.3678	0.000703744	0.00307985
PA4919	1.53043	8.1088	5.30574	0.0262493	0.0592101
PA0411	1.52879	9.11617	12.1283	0.00116944	0.00470656
PA0908	1.52792	5.85048	1.07663	0.305362	0.415878
PA4588	1.52783	6.72975	10.8669	0.00199098	0.00722316
PA0521	1.5273	4.61415	4.12742	0.0485209	0.0972868
PA0774	1.52577	5.93284	5.13253	0.0286727	0.0634913
PA0911	1.52219	6.60168	0.905902	0.346623	0.456957
PA4866	1.5213	3.2387	6.27977	0.0161529	0.0397775
PA2629	1.52078	6.99316	10.8942	0.00196786	0.007153
PA2860	1.51932	6.26562	6.15838	0.017144	0.0416826
PA0705	1.51478	6.61295	26.2251	7.10011e-06	7.12318e-05
PA4644	1.51455	5.49801	3.3601	0.073854	0.137218
PA1343	1.51446	2.66884	5.57251	0.0229391	0.0532562
PA2202	1.51345	3.00704	12.8357	0.000873655	0.00369327
PA3136	1.50832	4.22092	4.27183	0.0449192	0.0916524
PA3675	1.50758	6.26157	22.031	2.83447e-05	0.000222514
PA0546	1.5075	9.65521	7.30833	0.00984927	0.0265353
PA3332	1.50737	5.60067	3.24199	0.0789227	0.144199
PA2741	1.50649	11.6138	15.3227	0.000324728	0.00161724
PA2988	1.50359	7.76892	11.127	0.00178169	0.0066194
PA4729	1.50184	5.89022	21.0393	3.98978e-05	0.000291395
PA4557	1.50039	7.36142	10.9553	0.00191708	0.00699684
PA3392	1.49988	6.81873	6.26962	0.0162333	0.0399402
PA3937	1.49743	5.27678	2.75225	0.104532	0.180713
PA5170	1.49739	11.3673	6.22088	0.0166258	0.0406638
PA0580	1.49599	7.72263	6.93931	0.0117391	0.0308584
PA4695	1.49558	6.68713	9.27357	0.00399526	0.0126456
PA4450	1.4953	9.33404	17.3163	0.000152272	0.000877023
PA4058	1.49167	4.78108	9.68276	0.00333166	0.0108798
PA1921	1.4902	3.63805	9.55362	0.00352747	0.0114119
PA5414	1.48973	5.44092	17.2163	0.000158057	0.000907522
PA0378	1.48898	5.56151	9.58056	0.00348563	0.0113029
PA3625	1.48876	6.75943	17.8136	0.000126637	0.000755201
PA5512	1.48521	5.76159	23.8516	1.53598e-05	0.000135079
PA0086	1.48346	7.67185	2.61441	0.113348	0.193903
PA0903	1.48299	8.68112	16.9351	0.00017559	0.000980834
PA0356	1.47969	5.77317	17.4538	0.00014468	0.000841141
PA0277	1.4794	6.64201	3.239	0.0790561	0.144395
PA5429	1.47849	9.9331	6.69536	0.0131991	0.0338378
PA5239	1.4746	9.4224	12.0782	0.00119405	0.00477682
PA3116	1.47443	6.16795	18.9289	8.42849e-05	0.000544083
PA1882	1.47385	4.44873	2.72931	0.105944	0.182517
PA4265	1.47383	11.8053	9.50453	0.00360508	0.0115821
PA0057	1.47009	4.14098	4.6922	0.0359962	0.076129
PA5021	1.46961	6.52214	12.7795	0.000893991	0.00376424
PA0730	1.46758	6.39104	6.23722	0.0164931	0.0404005
PA0481	1.46699	3.81531	7.47505	0.00910453	0.0249153
PA1718	1.4653	1.95947	10.1521	0.00271161	0.00928026
PA3979	1.45857	5.91505	5.5519	0.0231781	0.0537214
PA3469	1.45786	4.91603	16.6573	0.000194939	0.00106851
PA3294	1.45763	4.35957	3.8467	0.0564632	0.110152
PA3210	1.45587	5.76826	16.4634	0.000209762	0.00113631
PA0085	1.45578	9.99022	1.62712	0.209079	0.31213
PA3861	1.4536	7.66449	9.38918	0.00379463	0.0120863
PA2664	1.45341	7.60161	2.1832	0.146948	0.238525
PA3617	1.4514	10.5335	2.38955	0.129615	0.216207
PA2693	1.45099	4.9244	6.12526	0.0174256	0.0422932
PA0025	1.44953	6.58431	15.6802	0.000282856	0.00143967
PA5503	1.44854	6.50034	7.46025	0.00916816	0.0250524
PA3874	1.44831	5.98309	9.22321	0.00408616	0.0128667
PA3176	1.44771	4.38563	2.1501	0.149972	0.242451
PA4802	1.44694	3.61079	9.97144	0.00293441	0.00989051
PA3572	1.44656	6.45151	9.66721	0.0033546	0.0109354
PA1552.1	1.44422	6.28424	6.87351	0.012115	0.0316129
PA0676	1.44311	4.59501	8.05051	0.00696215	0.0200081
PA0548	1.44214	9.18887	17.8976	0.000122775	0.000738512
PA3109	1.44134	6.2658	10.5577	0.00227402	0.00801969
PA3666	1.44065	7.29544	12.2155	0.00112784	0.0045689
PA0373	1.43908	8.20112	18.3664	0.000103387	0.000640207
PA3641	1.43829	7.10107	8.77179	0.005006	0.0152373
PA1158	1.43802	6.59584	3.77917	0.0585805	0.113803
PA1557	1.4371	9.56183	8.41692	0.00588297	0.0174201
PA2466	1.43659	6.12283	16.9488	0.000174693	0.000979432
PA4763	1.43535	9.0465	2.15203	0.149794	0.242234
PA2945	1.43506	7.58052	27.094	5.39172e-06	5.69718e-05
PA3186	1.43393	7.99397	3.6785	0.0619013	0.119254
PA0670	1.43372	5.42072	1.75879	0.191908	0.29327
PA0609	1.43177	7.82143	10.7859	0.00206132	0.00742503
PA5216	1.43088	5.70567	11.0658	0.00182875	0.00675811
PA4235	1.43022	7.15327	17.4996	0.000142242	0.000831315
PA0551	1.42979	6.81889	16.7192	0.00019044	0.00104798
PA2063	1.42786	4.39866	13.2154	0.000748514	0.00324006
PA3165	1.42703	7.8338	9.02531	0.00446514	0.013795
PA3367	1.42686	4.99799	3.95308	0.0532967	0.105193
PA3556	1.42682	4.92658	2.79707	0.101835	0.176875
PA2603	1.42605	6.06062	1.99796	0.164844	0.261549
PA3672	1.42275	5.31927	5.07603	0.0295148	0.0648136
PA0691	1.42127	2.05382	2.30081	0.136761	0.225354
PA4543	1.41856	6.06218	21.1813	3.79781e-05	0.000281068
PA3472	1.41809	6.21476	6.31245	0.0158967	0.0392858
PA4700	1.41763	8.44966	16.2626	0.000226373	0.00120863
PA0805	1.41681	10.0028	2.85464	0.098486	0.172296
PA0390	1.4165	5.78977	18.193	0.000110153	0.000675009
PA4321	1.41599	6.00473	13.3369	0.000712612	0.00310887
PA3278	1.41565	9.0115	8.27472	0.00627902	0.0183485
PA4774	1.41412	5.81333	2.27924	0.138567	0.227588
PA2114	1.41316	6.14495	3.52427	0.0673994	0.127504
PA5507	1.41279	4.66594	16.1261	0.000238448	0.00125146
PA2755	1.41224	8.01328	8.23208	0.00640323	0.0186526
PA4918	1.41207	6.65701	4.14859	0.0479737	0.0964682
PA0536	1.4106	7.69125	14.9601	0.000373914	0.00181345
PA1691	1.40939	2.55393	6.24296	0.0164467	0.0403542
PA3579	1.40882	6.09415	10.0828	0.00279482	0.00950165
PA3027	1.4079	5.7004	5.89707	0.0195063	0.0466304
PA4456	1.4057	8.65018	10.7529	0.00209073	0.00748521
PA3747	1.40393	6.8173	9.21173	0.00410718	0.0129189
PA0552	1.40393	8.35542	18.6119	9.45423e-05	0.00059712
PA1010	1.40197	8.16499	14.5707	0.000435601	0.00206224
PA0932	1.39952	7.52964	19.3638	7.2078e-05	0.000479772
PA3404	1.39768	3.96918	7.24979	0.010126	0.027136
PA4548	1.39729	6.60076	14.8269	0.000393906	0.00189881
PA3001	1.39711	9.64844	17.1733	0.000160611	0.000918974
PA2259	1.39381	6.19357	2.42972	0.126522	0.212066
PA5138	1.38893	5.88714	6.12683	0.0174121	0.042279
PA0797	1.38597	5.63712	5.01409	0.0304688	0.0665145
PA5564	1.38485	6.08039	5.6432	0.0221395	0.0517241
PA1796	1.38394	6.03206	8.19022	0.0065277	0.0189655
PA1849	1.37987	1.01966	3.50015	0.0683073	0.128958
PA1165	1.37824	4.6389	3.30344	0.0762386	0.140393
PA4598	1.3779	7.10621	1.79564	0.187411	0.288221
PA1964	1.37519	8.16845	7.16429	0.0105451	0.0280582
PA4155	1.37467	5.77045	4.55045	0.038768	0.0808225
PA4013	1.37437	5.65006	12.4657	0.00101699	0.00421194
PA1910	1.37133	5.2595	9.26489	0.00401078	0.0126731
PA2876	1.37126	5.07494	7.86935	0.00757186	0.0214388
PA5332	1.3707	9.17436	8.16585	0.00660135	0.0191494
PA1757	1.36955	5.16024	7.43111	0.00929481	0.0253123
PA0775	1.36916	5.42966	3.2025	0.0807029	0.146584
PA0500	1.36848	7.94002	10.4094	0.00242463	0.00845425
PA4052	1.36613	6.89275	26.3221	6.88396e-06	6.96922e-05
PA4003	1.36258	7.6872	12.5806	0.00097001	0.00402938
PA5204	1.36225	7.06579	9.79576	0.00316976	0.0104617
PA1395	1.36129	4.31135	4.70252	0.035803	0.0759006
PA4054	1.36108	6.83728	23.0371	2.01562e-05	0.000167959
PA1478	1.36003	4.76336	9.53324	0.00355946	0.0114753
PA0998	1.35879	8.63594	2.94361	0.0935514	0.165119
PA3178	1.35809	5.20446	13.813	0.000588408	0.00265452
PA0825	1.35789	3.23403	2.55215	0.117606	0.200016
PA3480	1.35196	6.91837	11.3305	0.00163424	0.00616222
PA0907	1.35127	6.93822	1.4264	0.239021	0.345608
PA4090	1.34865	3.53696	7.36563	0.00958624	0.0259524
PA1398	1.34847	4.78687	11.2122	0.00171829	0.00642683
PA4760	1.3484	9.19189	6.35429	0.015575	0.0386801
PA0316	1.34816	8.80779	7.97131	0.00722201	0.0206375
PA1396	1.34738	6.10891	9.48376	0.00363845	0.0116758
PA0577	1.34727	8.16752	4.59392	0.037894	0.0793874
PA3873	1.34724	3.83309	8.04705	0.0069733	0.0200298
PA1305	1.34435	6.23741	16.9594	0.000173999	0.000976855
PA1193	1.3419	5.87959	15.4237	0.000312272	0.00156926
PA5425	1.34115	6.77531	7.97554	0.00720789	0.0206184
PA3537	1.33884	6.04582	10.4258	0.00240746	0.00840494
PA3823	1.33818	7.17775	11.5744	0.00147429	0.00565501
PA1014	1.33714	6.91113	5.5124	0.0236435	0.054482
PA2549	1.33588	6.47686	4.46598	0.0405296	0.0839596
PA5201	1.33584	7.18358	11.014	0.0018696	0.00685889
PA1325	1.33507	5.36338	3.26819	0.0777658	0.142601
PA4439	1.33507	7.21996	25.5702	8.75912e-06	8.48139e-05
PA0811	1.3348	6.90986	1.03903	0.313854	0.424325
PA1197	1.33387	5.95292	6.79444	0.0125839	0.0325915
PA0831	1.33294	6.73787	13.3334	0.000713597	0.00311072
PA5151	1.33168	4.74723	6.99233	0.0114453	0.0301911
PA3915	1.3311	4.36009	4.31767	0.0438378	0.0897093
PA3603	1.33049	5.12367	4.77903	0.0344052	0.0737178
PA2528	1.32763	6.24269	4.24312	0.0456114	0.0928601
PA0956	1.32732	8.18538	11.2593	0.00168428	0.00631662
PA5514	1.32725	5.84027	10.8049	0.00204462	0.00737442
PA1272	1.32717	6.31258	29.6201	2.47264e-06	2.94819e-05
PA3008	1.32685	7.88096	2.87419	0.0973767	0.170786
PA3976	1.32345	5.52914	2.48395	0.12248	0.206599
PA4826	1.32289	2.41051	1.95044	0.169841	0.267188
PA4516	1.32099	5.98898	9.59902	0.00345727	0.011224
PA2018	1.32081	8.19601	2.76006	0.104056	0.180057
PA5072	1.32025	4.82771	3.16658	0.0823616	0.148964
PA4753	1.32017	8.18754	4.69577	0.0359293	0.0760432
PA0662	1.31984	7.26321	21.6561	3.22333e-05	0.000246916
PA3242	1.31885	6.56924	15.8066	0.000269443	0.00138535
PA3640	1.31885	8.68709	18.8749	8.59473e-05	0.000553529
PA1077	1.31773	6.26923	5.15838	0.0282963	0.0629083
PA1595	1.31693	5.8723	7.78228	0.00788494	0.0221112
PA3555	1.31623	4.04512	1.55673	0.219023	0.323148
PA0432	1.31609	9.90751	9.19866	0.00413125	0.0129809
PA3328	1.31464	5.78159	2.7751	0.103147	0.178779
PA0973	1.31419	10.5181	16.5706	0.000201429	0.00109867
PA4696	1.31364	8.58519	13.6025	0.000640245	0.00285135
PA2859	1.31114	5.73845	10.9551	0.00191727	0.00699684
PA2950	1.31097	7.65585	13.8417	0.000581683	0.00263059
PA2277	1.30848	4.19953	1.45633	0.234236	0.341121
PA1920	1.30814	5.87262	19.1007	7.92214e-05	0.000518625
PA3474	1.30752	5.25611	2.74093	0.105226	0.181742
PA3926	1.30678	4.92205	2.20521	0.144977	0.235953
PA5036	1.3065	9.15109	12.9101	0.000847517	0.00359855
PA5565	1.30576	9.42085	4.45485	0.0407684	0.0843913
PA1962	1.30536	3.69643	2.24199	0.141751	0.231558
PA3654	1.30408	6.74569	23.5071	1.72229e-05	0.000148411
PA0537	1.30375	7.45392	10.0826	0.0027951	0.00950165
PA0372	1.30313	6.3851	12.9301	0.000840608	0.00357194
PA4973	1.30246	7.11386	19.2418	7.53028e-05	0.000497732
PA4561	1.30201	7.26307	14.2588	0.0004927	0.00228388
PA5136	1.30187	6.15176	15.7293	0.000277566	0.00141924
PA0729	1.30177	8.09723	2.26402	0.139858	0.229098
PA1581	1.30056	8.30845	9.87411	0.00306241	0.0101739
PA1716	1.29707	5.72792	8.50581	0.00564899	0.0168711
PA4997	1.2959	8.18294	10.8631	0.00199422	0.00723019
PA0910	1.29427	7.09804	0.63193	0.431096	0.541354
PA4495	1.29387	9.48999	6.05603	0.0180304	0.0435331
PA3069	1.29365	4.66961	9.06547	0.00438531	0.0135859
PA2278	1.29319	4.91309	2.62814	0.112433	0.192806
PA2383	1.2915	4.83405	7.92566	0.00737648	0.0209926
PA5468	1.2898	6.43812	2.55226	0.117598	0.200016
PA0005	1.28937	6.74821	13.253	0.000737211	0.00319861
PA3330	1.28897	6.42705	2.56774	0.116523	0.198539
PA0846	1.28667	6.11858	6.04014	0.0181724	0.0438377
PA5441	1.28648	8.01427	9.5397	0.0035493	0.0114625
PA2626	1.28619	7.30016	17.7881	0.000127833	0.000760699
PA1274	1.28587	4.45177	5.05658	0.0298108	0.0652831
PA3468	1.28333	6.15148	13.4044	0.000693417	0.00304424
PA2823	1.28247	5.69192	18.1801	0.000110677	0.000676725
PA0706	1.28145	5.61591	12.4189	0.00103685	0.00426242
PA4740	1.28105	10.1088	6.82754	0.0123853	0.0321821
PA4585	1.27987	4.93934	5.94597	0.0190388	0.0456308
PA3987	1.27964	9.48294	19.7398	6.30199e-05	0.000427564
PA2742	1.27902	10.4651	9.99528	0.00290392	0.00979962
PA3169	1.27436	6.09328	14.3034	0.000484084	0.00225338
PA3558	1.27425	2.08339	1.9949	0.165162	0.261977
PA1035	1.27403	7.19734	8.98883	0.00453899	0.0139921
PA0713	1.27359	6.67846	3.86593	0.055876	0.109198
PA3130	1.27358	4.32314	8.93354	0.00465339	0.014305
PA1397	1.27239	4.7785	10.6788	0.00215842	0.00768513
PA1031	1.27033	7.88193	4.22191	0.0461301	0.0936204
PA5237	1.26694	8.134	19.8703	6.01623e-05	0.000410789
PA3322	1.26662	6.20518	8.52325	0.00560425	0.0167735
PA4482	1.26595	4.89825	7.40702	0.0094009	0.0255377
PA4991	1.2646	6.15506	15.6838	0.000282459	0.00143896
PA3453	1.26423	4.41233	22.1053	2.76347e-05	0.000218173
PA1681	1.26397	7.62021	15.1001	0.00035406	0.00173686
PA4723	1.26326	8.80701	3.29912	0.0764241	0.140604
PA5320	1.26285	7.12774	13.6942	0.000617096	0.00277494
PA4067	1.26221	10.8314	6.82651	0.0123914	0.032183
PA1553	1.26187	7.74506	6.69818	0.0131811	0.0338166
PA4550	1.26112	7.41492	9.58451	0.00347955	0.0112897
PA4815	1.25965	3.75926	13.9744	0.000551666	0.00251636
PA3875	1.25872	6.96305	6.88885	0.0120263	0.0314402
PA2956	1.25831	5.62777	5.72778	0.021222	0.0499162
PA3117	1.25772	7.905	21.7684	3.10132e-05	0.000240072
PA2968	1.25732	7.40878	6.28056	0.0161466	0.0397775
PA0308	1.25729	5.99911	13.645	0.000629413	0.00282347
PA0819	1.25679	3.05395	1.77792	0.189558	0.290558
PA0049	1.25606	4.30668	4.37847	0.0424472	0.0871525
PA4825	1.25557	5.98279	2.91918	0.0948779	0.166983
PA4852	1.25474	8.3324	5.15408	0.0283586	0.0630216
PA4845	1.25432	6.46212	18.365	0.000103438	0.000640207
PA1427	1.25334	3.35935	5.54699	0.0232354	0.0537869
PA3647	1.25187	8.27472	8.49589	0.00567458	0.0169112
PA3621	1.25126	7.34592	4.28358	0.0446392	0.0911145
PA4322	1.24679	6.31815	12.5319	0.000989618	0.00410776
PA0659	1.24669	6.80538	9.95818	0.00295151	0.00993609
PA4212	1.24467	7.55154	1.87599	0.178034	0.276942
PA2450	1.24321	5.91184	7.14878	0.0106231	0.0282368
PA0970	1.24279	6.88094	20.4021	4.98558e-05	0.000355255
PA3798	1.24269	6.71238	26.0347	7.54544e-06	7.50224e-05
PA3527	1.24223	6.07877	10.8927	0.00196907	0.007153
PA4057	1.24131	6.89416	10.7148	0.00212527	0.00758166
PA4887	1.24088	5.96581	21.842	3.02395e-05	0.000234736
PA5010	1.23964	7.4747	10.1189	0.00275119	0.00938755
PA3806	1.2382	8.89149	10.7799	0.00206664	0.00743481
PA4584	1.23807	5.75532	4.34199	0.0432759	0.08869
PA3177	1.2372	6.93638	10.348	0.00249005	0.00862825
PA2812	1.23658	6.41527	7.13847	0.0106753	0.028362
PA0419	1.23641	5.37231	9.95091	0.00296093	0.00993825
PA1142	1.23598	4.30182	10.5029	0.00232855	0.00817568
PA0950	1.23593	7.27737	3.6109	0.0642478	0.12288
PA1673	1.23578	9.89165	4.64983	0.0368013	0.0774192
PA5506	1.23564	4.12738	8.67186	0.00523794	0.0158392
PA1428	1.23473	3.6963	4.96153	0.0313045	0.0679916
PA4431	1.23416	8.06737	10.7704	0.00207507	0.00746004
PA3877	1.23317	5.50397	5.23544	0.0272051	0.0609577
PA1719	1.23279	2.96486	7.35676	0.00962647	0.0260233
PA2445	1.23238	8.24968	4.80035	0.0340264	0.0730188
PA3218	1.23205	1.24305	3.26396	0.0779512	0.142752
PA3029	1.23096	6.46942	22.1402	2.73076e-05	0.000215961
PA0048	1.23031	3.52231	4.88071	0.0326386	0.0704486
PA0592	1.23009	5.66925	9.4468	0.00369866	0.0118212
PA3092	1.22989	6.56351	7.98662	0.00717098	0.0205339
PA4053	1.22668	7.4145	16.3785	0.000216621	0.00116778
PA4897	1.22558	6.16278	9.81116	0.00314836	0.010422
PA3580	1.22457	5.54102	13.5805	0.000645938	0.0028721
PA1584	1.22317	9.1251	5.40042	0.0250189	0.0571069
PA4965	1.22241	5.12843	11.1849	0.00173838	0.00648886
PA0431	1.22228	6.94679	8.93077	0.00465919	0.014315
PA1123	1.22224	4.94831	11.6523	0.00142681	0.00550708
PA4045	1.22132	5.99147	18.2006	0.000109847	0.000673871
PA3082	1.22056	6.57735	11.7932	0.00134489	0.00525662
PA5516	1.22031	6.88483	16.0959	0.00024121	0.00126309
PA0955	1.2187	6.7837	14.9377	0.000377202	0.0018278
PA1298	1.2183	3.29288	1.51556	0.225109	0.329512
PA0985	1.21786	7.87875	1.06826	0.307225	0.417501
PA4747	1.21741	9.00882	8.4971	0.00567147	0.016911
PA0562	1.21637	4.11403	14.6538	0.00042158	0.00201128
PA0392	1.21497	7.01113	6.78732	0.0126271	0.0326729
PA5563	1.2146	6.63176	7.52555	0.008891	0.0244393
PA5173	1.21139	10.4577	3.21089	0.0803212	0.146225
PA1011	1.21092	7.99898	15.6169	0.000289829	0.00146843
PA2811	1.21082	5.89053	7.26258	0.0100648	0.0270287
PA5248	1.21036	6.48158	16.3438	0.000219498	0.00117986
PA5336	1.21004	6.28965	6.59842	0.0138321	0.0352121
PA0971	1.20935	8.63079	21.3194	3.62033e-05	0.000270562
PA3653	1.20849	7.23157	23.1256	1.95664e-05	0.000164028
PA2774	1.20737	5.44239	5.09968	0.0291591	0.0641593
PA1723	1.20724	4.06427	12.5178	0.00099538	0.00412749
PA2997	1.2066	6.63856	11.5452	0.00149255	0.00571717
PA2358	1.20628	3.83742	1.56686	0.217557	0.321506
PA5369	1.2054	7.28248	3.91754	0.0543323	0.106965
PA4318	1.2053	5.91884	5.52628	0.0234789	0.0542827
PA3435	1.20509	5.64674	21.3105	3.63151e-05	0.000270562
PA4233	1.20462	7.39227	11.7976	0.00134242	0.00525434
PA0545	1.20449	8.04121	7.73225	0.00807103	0.0225308
PA5513	1.2007	5.06127	6.54441	0.0141988	0.0360023
PA1842	1.20052	5.89915	6.4797	0.014652	0.0369491
PA5553	1.1997	8.68361	8.97626	0.00456473	0.0140558
PA4600	1.19856	5.32614	4.07811	0.0498223	0.0995371
PA0827	1.19854	4.23906	3.45446	0.0700644	0.131471
PA4928	1.1983	7.10047	4.62419	0.0372982	0.0781982
PA2260	1.19814	6.18925	1.26409	0.267232	0.375258
PA1644	1.19736	5.99333	7.21243	0.0103069	0.0275334
PA4141	1.19697	11.3313	1.00835	0.321022	0.431497
PA0535	1.19661	6.65992	5.28397	0.0265414	0.0596994
PA3680	1.19404	4.15495	11.215	0.0017163	0.00642369
PA0563	1.1933	8.21364	5.5127	0.02364	0.054482
PA4153	1.19286	4.94841	2.18979	0.146355	0.237779
PA0824	1.19257	4.78598	4.46788	0.0404891	0.0839383
PA2972	1.19189	4.99017	3.05715	0.0876537	0.15675
PA1294	1.19163	6.13328	13.5122	0.000663924	0.00293797
PA4848	1.18963	8.92019	7.84298	0.00766526	0.0216416
PA1591	1.18893	4.58511	7.81271	0.00777399	0.0218996
PA1653	1.18807	4.47825	10.0388	0.00284912	0.00966163
PA1958	1.18798	5.05671	10.0235	0.00286832	0.0097208
PA1770	1.18684	10.2968	12.6929	0.000926265	0.00387956
PA5128	1.18479	6.86785	10.2664	0.00257991	0.00888972
PA2795	1.1814	6.46501	9.27218	0.00399775	0.0126463
PA5549	1.1812	7.27128	14.5025	0.000447459	0.00210939
PA1720	1.18051	3.2139	6.38267	0.0153608	0.0383883
PA0347	1.18045	4.196	6.9522	0.011667	0.0307031
PA4768	1.17813	6.36482	12.1411	0.00116324	0.00468935
PA1164	1.17784	6.74408	5.80431	0.020427	0.0483532
PA3651	1.1775	6.45599	16.0602	0.000244524	0.00127732
PA3171	1.17726	7.30003	10.5642	0.00226765	0.00800227
PA3562	1.17724	7.37541	1.0986	0.300539	0.411077
PA2286	1.1769	6.3462	1.30352	0.260007	0.368042
PA5309	1.17594	6.36517	5.29981	0.0263285	0.0593165
PA3716	1.17539	8.09406	7.9136	0.00741788	0.0210806
PA4694	1.1734	9.24369	4.41641	0.041604	0.0858015
PA0288	1.1734	3.29715	5.33493	0.0258632	0.0585291
PA0165	1.17309	6.2519	1.90891	0.174355	0.272583
PA4046	1.17202	5.45597	12.4379	0.00102874	0.00423848
PA0280	1.17056	6.18165	3.95753	0.0531688	0.104978
PA0245	1.16993	2.92482	3.28922	0.0768507	0.141202
PA0062	1.1685	5.72146	5.92608	0.0192275	0.0460434
PA3329	1.16809	6.06834	2.51698	0.120091	0.203683
PA2280	1.16634	4.53286	5.46032	0.0242728	0.0557011
PA4000	1.16531	8.60722	11.4208	0.00157301	0.00597593
PA1292	1.16471	6.34342	4.03645	0.0509515	0.101103
PA1116	1.16449	5.78618	3.96248	0.0530264	0.104757
PA0756	1.16385	4.70714	10.3328	0.00250652	0.0086745
PA0996	1.16034	9.38474	3.2951	0.0765968	0.140829
PA0944	1.1601	6.41833	10.3557	0.00248176	0.00860487
PA0576	1.15894	10.8512	9.09629	0.00432509	0.0134521
PA1698	1.15817	3.28217	2.74442	0.105012	0.181428
PA1483	1.15728	6.54202	5.32191	0.0260347	0.0587975
PA4824	1.15637	1.85722	3.20875	0.0804184	0.146354
PA0435	1.15541	4.49488	3.73526	0.0600044	0.116042
PA0409	1.15448	6.7117	10.2311	0.0026198	0.00899929
PA1689	1.15421	7.61016	5.49246	0.0238824	0.0549642
PA4637	1.15232	5.3977	4.73873	0.0351338	0.0749338
PA1476	1.15178	5.56238	8.46984	0.00574244	0.0170859
PA0317	1.14885	7.88744	8.99658	0.00452318	0.0139512
PA4014	1.14882	4.52845	10.7644	0.00208044	0.00746486
PA1795	1.14835	8.88484	9.93112	0.00298674	0.00998929
PA5230	1.14817	8.18526	5.12803	0.0287388	0.0635832
PA4144	1.14764	4.10599	3.33746	0.0747967	0.138389
PA2765	1.1465	6.49374	3.54507	0.0666273	0.126603
PA0522	1.14607	2.34755	1.89221	0.17621	0.274794
PA4847	1.14559	6.7961	5.67754	0.0217619	0.0510133
PA0612	1.14539	6.58036	0.407476	0.526702	0.631861
PA0009	1.14403	6.8725	7.8716	0.00756396	0.0214383
PA5368	1.14343	5.81508	2.82441	0.100229	0.174905
PA2981	1.14199	6.38816	21.0672	3.95122e-05	0.00028934
PA5215	1.14067	7.83173	12.8981	0.000851663	0.00361339
PA3741	1.1403	5.38251	2.16169	0.148905	0.241129
PA5133	1.13976	7.00545	21.6576	3.22164e-05	0.000246916
PA1051	1.1393	6.22822	8.73434	0.00509162	0.0154725
PA1984	1.13635	6.24732	1.72131	0.196616	0.298414
PA0461	1.13571	7.23147	11.1764	0.00174466	0.00650622
PA2329	1.13509	4.65958	1.85056	0.18094	0.280403
PA0951	1.13447	6.88675	6.36631	0.0154839	0.0385399
PA0749	1.13299	5.02562	13.3931	0.000696602	0.00305581
PA3991	1.12996	3.22335	6.57117	0.0140159	0.0355546
PA0664	1.12956	6.81487	19.1937	7.66142e-05	0.000504528
PA4435	1.12854	7.18619	6.86797	0.0121473	0.0316672
PA1907	1.12836	4.22745	6.31612	0.0158682	0.0392328
PA0137	1.1283	4.08179	1.36661	0.248956	0.355981
PA4357	1.12701	4.50567	2.18185	0.147071	0.238593
PA0652	1.12606	7.25599	5.40849	0.024917	0.0569444
PA1748	1.1259	7.37087	14.21	0.00050232	0.00232077
PA0003	1.12508	8.54423	4.75999	0.0347474	0.0743078
PA4396	1.12505	5.06085	6.82858	0.0123792	0.0321812
PA3441	1.12483	5.52909	2.35769	0.13213	0.21924
PA0817	1.12442	4.80549	2.8093	0.101113	0.176172
PA1535	1.12237	6.26274	5.65798	0.0219761	0.0514071
PA1248	1.12198	5.9285	2.43339	0.126244	0.211672
PA5194	1.12161	5.45575	7.29573	0.00990812	0.0266554
PA4270	1.12077	12.2961	11.3714	0.00160618	0.00608588
PA4484	1.11966	7.74683	5.87338	0.0197371	0.0469423
PA0767	1.11959	8.82024	5.51492	0.0236136	0.054482
PA1607	1.1184	6.83894	7.63445	0.00844846	0.0234197
PA0386	1.11638	4.64472	13.6418	0.00063021	0.00282477
PA4347	1.11515	5.83421	13.244	0.000739914	0.00320533
PA3559	1.11354	5.73327	2.03248	0.161324	0.25699
PA0082	1.11315	7.62042	3.30885	0.0760076	0.140116
PA2944	1.11201	7.63902	11.7175	0.00138824	0.00540324
PA4055	1.1112	6.62519	13.4119	0.000691336	0.00303751
PA4643	1.10737	4.81756	9.69292	0.00331675	0.0108502
PA0945	1.10725	7.16283	8.88075	0.00476547	0.0146092
PA4595	1.10723	9.58087	13.1831	0.000758392	0.00326502
PA3483	1.10662	6.44448	5.82328	0.020235	0.0479599
PA4562	1.10636	5.71084	5.66325	0.0219182	0.0512933
PA3880	1.10541	3.86638	9.9963	0.00290263	0.00979962
PA4059	1.10533	3.87392	1.58313	0.215227	0.319365
PA4884	1.1043	2.26311	3.00008	0.0905643	0.160868
PA0810	1.10407	6.24058	1.16074	0.287431	0.397498
PA0136	1.10402	5.15214	1.69717	0.199722	0.302139
PA3539	1.10389	5.22456	9.2616	0.00401667	0.0126845
PA5015	1.10353	10.4413	1.78581	0.188598	0.289406
PA5427	1.10298	9.90094	3.2035	0.0806576	0.146549
PA2995	1.10224	6.36995	5.70959	0.0214158	0.0502868
PA2904	1.10153	5.63194	8.92379	0.00467387	0.0143521
PA4771	1.10067	5.49595	5.22612	0.0273346	0.0611125
PA0525	1.10061	8.07903	1.91778	0.173379	0.271525
PA5464	1.10044	6.99286	9.9249	0.0029949	0.0100094
PA2581	1.09973	7.07895	6.32568	0.0157942	0.0390672
PA4234	1.09934	8.04455	10.4376	0.00239527	0.00837288
PA4586	1.09919	3.3256	2.99925	0.0906071	0.160893
PA3610	1.09882	4.95594	7.45014	0.00921189	0.0251472
PA0094	1.09809	5.29349	2.95499	0.0929409	0.164302
PA1234	1.09765	5.01705	8.21247	0.00646123	0.0188018
PA1610	1.09544	8.01522	5.55666	0.0231227	0.0536153
PA5529	1.09469	7.50198	6.10737	0.0175798	0.0425574
PA2903	1.09379	5.50721	6.9764	0.0115327	0.0303786
PA1435	1.09326	5.80334	1.42645	0.239014	0.345608
PA4320	1.09197	6.79456	8.85423	0.00482287	0.0147526
PA1440	1.09127	8.37423	3.24956	0.0785866	0.143647
PA1794	1.09047	8.78278	9.66407	0.00335926	0.0109367
PA1286	1.09002	4.48028	1.68157	0.201761	0.304395
PA3966	1.08743	4.65654	10.5352	0.00229625	0.00808268
PA2980	1.08716	4.38762	11.368	0.00160852	0.00608588
PA1170	1.08527	5.216	5.3881	0.0251755	0.0573934
PA4987	1.08521	4.20153	7.29468	0.00991306	0.0266554
PA5011	1.08442	7.02178	9.73597	0.00325436	0.0107028
PA0943	1.0823	7.3713	10.289	0.00255467	0.00882581
PA3479	1.08174	9.42426	1.75963	0.191805	0.293193
PA1477	1.08022	7.1178	8.90453	0.00471463	0.0144693
PA0809	1.08021	6.63184	0.572908	0.453311	0.564025
PA3959	1.07942	3.67069	3.81484	0.0574516	0.111805
PA1982	1.07915	6.37451	1.97494	0.167243	0.26458
PA2973	1.07825	7.91901	6.22164	0.0166196	0.0406638
PA0948	1.07801	5.02605	7.85709	0.00761515	0.0215285
PA5362	1.07753	7.3568	8.52704	0.00559456	0.0167535
PA0371	1.07719	6.93327	7.47167	0.00911902	0.0249427
PA4686	1.07671	7.03586	10.0031	0.00289398	0.00978602
PA1970	1.0765	4.02196	6.63772	0.0135716	0.0346649
PA1583	1.0763	10.5239	8.50944	0.00563963	0.0168612
PA4960	1.07553	7.97644	9.04094	0.00443388	0.0137137
PA2281	1.07465	4.85468	8.75664	0.00504044	0.0153337
PA0549	1.07441	5.9105	12.9785	0.000824195	0.00351294
PA0097	1.07212	5.62144	1.72157	0.196583	0.298414
PA4559	1.07108	6.85914	7.5288	0.00887745	0.0244141
PA4972	1.07031	6.99525	9.6764	0.00334102	0.0109021
PA5331	1.06869	7.52235	9.09696	0.00432378	0.0134521
PA2768	1.06841	5.08165	1.03651	0.314435	0.424801
PA2308	1.06809	3.4944	2.79946	0.101693	0.176684
PA4422	1.06681	6.20303	15.8219	0.000267871	0.00137854
PA5025	1.06577	6.19492	5.35051	0.0256596	0.0583057
PA3471	1.06527	7.1556	10.5143	0.00231709	0.00814056
PA4862	1.06382	4.25655	1.11236	0.297571	0.408552
PA1381	1.06211	2.11552	3.50665	0.0680615	0.128581
PA4863	1.0617	4.71532	5.84191	0.0200483	0.047558
PA2857	1.06159	4.72468	4.34943	0.0431055	0.0883734
PA0126	1.06095	5.4222	2.26319	0.139928	0.229146
PA4043	1.06087	5.07735	11.3899	0.00159367	0.00604617
PA4765	1.06025	8.43173	6.58716	0.0139077	0.0353286
PA0246	1.05987	5.33253	9.54501	0.00354095	0.0114422
PA3898	1.05755	5.65712	11.3681	0.00160843	0.00608588
PA5511	1.05611	6.62751	14.4282	0.000460765	0.00216112
PA3950	1.05565	6.72184	15.241	0.000335175	0.00166182
PA2382	1.05558	5.8767	5.76244	0.0208579	0.0491847
PA4714	1.05544	8.52239	4.68024	0.0362215	0.0765471
PA1068	1.05513	7.21867	6.11413	0.0175213	0.0424699
PA3980	1.05497	7.17054	5.96834	0.0188291	0.0452255
PA1655	1.05382	5.98698	4.78498	0.034299	0.0735187
PA1187	1.05299	3.88651	5.72807	0.021219	0.0499162
PA2999	1.05275	7.61802	9.52033	0.00357989	0.0115212
PA5156	1.05226	3.79871	3.33346	0.0749648	0.138608
PA2624	1.05218	9.43024	4.31185	0.0439737	0.0899543
PA0125	1.05194	4.57551	1.61518	0.210726	0.314083
PA3482	1.05069	8.4188	9.32646	0.00390212	0.0123931
PA0734	1.04908	3.79057	5.23156	0.0272589	0.0610169
PA2126	1.04849	5.42091	5.17844	0.0280077	0.0623914
PA1029	1.04808	7.24138	0.910156	0.345506	0.455916
PA1589	1.04701	10.1531	3.20701	0.0804974	0.146402
PA2996	1.04669	6.45554	6.17792	0.0169802	0.0413929
PA4406	1.04591	10.5115	10.3368	0.0025022	0.00866493
PA0550	1.04469	4.71861	16.8117	0.000183922	0.0010202
PA5337	1.04459	8.14488	7.18361	0.0104488	0.0278668
PA3478	1.04366	8.21391	1.87604	0.178029	0.276942
PA0088	1.04317	7.61403	1.28624	0.263142	0.370827
PA5121	1.0403	6.78387	13.8362	0.000582981	0.00263431
PA4724	1.03908	6.04541	2.48022	0.122754	0.206937
PA4800	1.03874	4.11094	4.26201	0.0451546	0.0920313
PA4168	1.03869	7.1884	9.56319	0.00351255	0.0113703
PA1652	1.03519	5.03485	7.43879	0.00926122	0.0252571
PA3168	1.03518	9.98446	9.15356	0.00421549	0.0131924
PA3440	1.03352	4.10559	7.58988	0.00862667	0.0238305
PA0515	1.03305	5.02536	5.87328	0.019738	0.0469423
PA1848	1.03297	3.82624	2.62767	0.112464	0.192806
PA1843	1.03156	9.20531	3.993	0.0521594	0.103278
PA3624	1.03116	6.69575	8.05112	0.0069602	0.0200081
PA0531	1.03032	5.7204	2.41807	0.12741	0.213362
PA1106	1.02997	5.58922	6.41959	0.0150869	0.0378228
PA0671	1.02963	4.39518	0.936313	0.33874	0.448587
PA2043	1.02955	4.90751	12.2762	0.00109985	0.00448165
PA1277	1.02948	5.61564	2.81808	0.100598	0.175439
PA2793	1.02945	6.20208	5.30378	0.0262755	0.0592388
PA3998	1.02934	6.4026	6.29571	0.0160274	0.039556
PA1700	1.02853	1.84723	3.28426	0.0770653	0.141503
PA2111	1.02852	4.25317	1.77475	0.189945	0.29091
PA1974	1.0282	3.91975	1.39649	0.243928	0.351231
PA3543	1.02803	3.15278	4.89526	0.032394	0.0700022
PA3644	1.02728	7.82017	5.10153	0.0291315	0.0641239
PA3473	1.02727	4.93814	2.98476	0.0913639	0.162081
PA3139	1.02719	7.89837	19.6513	6.50371e-05	0.000439752
PA1966	1.02669	4.17725	7.84254	0.00766683	0.0216416
PA5013	1.02592	8.51027	14.1848	0.000507371	0.00234022
PA0972	1.02564	9.09163	13.9886	0.000548568	0.00250529
PA3671	1.02466	4.04598	6.33474	0.0157244	0.0389467
PA5231	1.02371	9.36247	5.10934	0.0290152	0.0639693
PA1590	1.02312	8.34407	7.49713	0.00901052	0.0246975
PA3999	1.02235	8.627	10.0964	0.00277836	0.00945628
PA1468	1.02231	4.17823	3.1162	0.0847519	0.152394
PA4560	1.02127	9.57347	11.1063	0.00179751	0.00666211
PA5055	1.02084	5.01851	7.99083	0.00715704	0.0205135
PA0610	1.02054	8.90004	0.627831	0.432583	0.542721
PA4940	1.02017	6.54589	8.25712	0.00632996	0.0184682
PA1767	1.01999	7.91941	7.3028	0.00987506	0.0265918
PA4962	1.01712	4.19702	5.28957	0.0264659	0.0595778
PA0320	1.01711	6.15981	0.875621	0.354728	0.465983
PA4050	1.01685	5.70518	15.3514	0.000321139	0.00160512
PA1582	1.01582	7.86891	5.38544	0.0252093	0.0574471
PA5289	1.01547	4.49537	8.39703	0.00593673	0.0175233
PA0041	1.01544	8.32989	3.31301	0.0758301	0.139835
PA5016	1.01428	9.32417	1.94243	0.170701	0.268237
PA0924	1.01385	6.83351	2.486	0.12233	0.206472
PA1278	1.01285	4.72954	2.58386	0.115415	0.197014
PA4196	1.01252	5.06335	5.55671	0.0231221	0.0536153
PA3643	1.01227	6.81392	5.62491	0.0223434	0.0520691
PA1883	1.01015	3.85043	1.31242	0.258412	0.366578
PA0830	1.01013	6.16154	2.55234	0.117592	0.200016
PA3333	1.00983	5.98607	1.43085	0.238303	0.344829
PA1241	1.0091	5.8401	2.86723	0.0977704	0.171305
PA0319	1.009	6.18578	14.6395	0.00042396	0.0020209
PA0342	1.00875	6.90935	15.149	0.000347385	0.00171015
PA5236	1.0081	6.54067	14.6194	0.000427331	0.00203174
PA2711	1.00745	4.71457	9.15013	0.00422197	0.0131983
PA0267	1.00527	5.18749	11.4808	0.00153364	0.00585437
PA1534	1.00448	5.9721	7.50681	0.0089696	0.0246188
PA4373	1.00211	6.16277	15.8028	0.000269837	0.00138609
PA2967	1.00163	8.40004	9.82649	0.00312719	0.0103643
PA0421	1.00145	7.97319	10.7986	0.00205011	0.00738945
PA3637	1.00013	9.88249	3.74145	0.0598013	0.11573
PA2662	0.999684	6.03533	3.57445	0.0655535	0.124862
PA2926	0.999224	3.69409	1.90256	0.175057	0.273336
PA0080	0.999095	5.91263	1.32256	0.256608	0.365137
PA3112	0.998231	7.91899	10.8488	0.00200646	0.00726507
PA2977	0.998102	6.22206	12.6141	0.000956735	0.00398462
PA3445	0.99735	6.13303	0.986486	0.326263	0.436147
PA2703	0.997278	2.62627	2.20073	0.145376	0.236533
PA1421	0.996869	4.93074	2.94599	0.0934235	0.164957
PA2692	0.99609	5.62673	5.22001	0.0274199	0.0612479
PA2744	0.994045	9.48266	9.25522	0.00402813	0.0127087
PA3108	0.993822	8.6646	9.67546	0.00334242	0.0109021
PA1001	0.993108	9.3136	2.22329	0.14338	0.233835
PA3984	0.991223	6.70784	24.3576	1.29974e-05	0.000117654
PA0582	0.991066	5.67138	4.21931	0.046194	0.0936204
PA1724	0.990148	2.21347	4.65911	0.0366234	0.0771619
PA0611	0.989758	6.74747	1.2802	0.26425	0.372012
PA0281	0.988752	4.71941	4.98631	0.0309076	0.0673147
PA4005	0.988126	8.9974	1.95193	0.169682	0.267089
PA5489	0.986228	9.56612	3.91699	0.0543486	0.106965
PA5199	0.984615	7.17076	4.04724	0.0506563	0.100697
PA5552	0.983441	7.71545	10.3838	0.00245169	0.00852189
PA5322	0.982013	8.36249	8.13378	0.00669964	0.0193638
PA3382	0.981873	2.92786	1.39871	0.24356	0.350883
PA4178	0.981381	2.88	4.42819	0.041346	0.0853328
PA4850	0.980859	6.23285	3.3694	0.0734706	0.136709
PA2948	0.980242	5.23348	5.0357	0.0301323	0.0659092
PA5146	0.979938	7.99059	8.45529	0.00578073	0.0171722
PA0335	0.977895	5.74425	14.0871	0.000527468	0.00241687
PA0595	0.977853	9.92138	6.60632	0.0137793	0.0350987
PA3737	0.977805	7.69652	5.32875	0.0259444	0.0586413
PA1009	0.977207	5.51931	5.8148	0.0203206	0.0481218
PA1429	0.977011	9.1646	5.56981	0.0229703	0.0533064
PA0923	0.976459	6.98347	3.73048	0.0601616	0.116184
PA4551	0.974206	6.0971	9.22205	0.00408827	0.0128667
PA0188	0.973889	3.92461	2.01217	0.163385	0.259826
PA2998	0.973585	7.1903	9.11181	0.00429509	0.0133993
PA4191	0.971946	3.78196	2.77854	0.102941	0.178572
PA2438	0.971725	4.96626	3.08853	0.086098	0.154391
PA2085	0.971092	1.9775	2.6205	0.112941	0.193445
PA1853	0.970749	6.46731	3.24937	0.0785947	0.143647
PA1805	0.969742	9.4167	4.71223	0.0356222	0.0756258
PA3331	0.969001	6.35126	1.41698	0.240554	0.347363
PA5323	0.968336	8.13209	5.79388	0.0205335	0.0484814
PA4348	0.96756	7.94866	4.44545	0.040971	0.0846808
PA2634	0.967203	9.16106	2.41206	0.127871	0.213977
PA0252	0.966831	3.20672	3.48848	0.0687513	0.129576
PA3133	0.966639	4.72966	2.89656	0.0961254	0.168911
PA0931	0.964986	5.96119	7.98988	0.00716017	0.0205135
PA4430	0.9647	9.2727	4.98475	0.0309323	0.0673147
PA0818	0.962888	3.91921	2.27256	0.139131	0.228312
PA0534	0.962245	7.75904	2.09629	0.155045	0.248771
PA1424	0.96082	4.16731	16.0914	0.000241621	0.00126334
PA5518	0.960093	7.54563	4.62773	0.0372291	0.0781123
PA2905	0.959818	3.37879	5.96844	0.0188282	0.0452255
PA5510	0.959024	5.66723	8.60896	0.00538977	0.0162453
PA2254	0.958372	3.0396	2.23452	0.142398	0.232438
PA0350	0.9576	4.83498	6.45553	0.0148252	0.0372951
PA0712	0.957141	3.92084	3.41408	0.071659	0.133786
PA3642	0.95714	5.00471	5.062	0.029728	0.0651532
PA0594	0.956674	8.51066	4.21723	0.0462453	0.0936362
PA4483	0.955719	7.51472	5.74505	0.0210398	0.0495714
PA3645	0.954215	7.07092	5.15253	0.028381	0.0630461
PA1792	0.95412	5.62151	7.61554	0.0085236	0.023581
PA4455	0.953874	6.72242	15.1874	0.00034223	0.00168927
PA0572	0.953602	7.4116	1.67565	0.202541	0.305074
PA0225	0.953131	4.0554	13.1561	0.000766746	0.00329334
PA0456	0.952809	10.4431	3.65147	0.0628279	0.120685
PA0079	0.952043	7.58828	1.758	0.192006	0.29334
PA4449	0.950202	7.71826	9.35006	0.00386129	0.0122845
PA0491	0.949655	5.20499	4.50475	0.0397105	0.0825706
PA2767	0.948898	5.31978	1.24582	0.270666	0.378933
PA3673	0.948594	6.80303	10.116	0.00275468	0.00938755
PA2954	0.948433	5.71337	5.46931	0.0241629	0.0555636
PA2650	0.94703	3.98472	7.53797	0.0088393	0.0243212
PA1432	0.946985	10.3304	4.83198	0.0334727	0.0719695
PA2283	0.946686	4.43009	1.39487	0.244197	0.351472
PA2558	0.945484	5.48163	6.80362	0.0125285	0.0325238
PA0989	0.945073	3.95482	7.62215	0.00849724	0.0235198
PA1194	0.944794	5.54677	3.32635	0.0752644	0.138977
PA3542	0.94467	3.57617	2.44182	0.125607	0.211042
PA3005	0.944174	6.66708	13.0297	0.000807182	0.00344836
PA0066	0.943917	5.3229	7.93597	0.0073413	0.0209139
PA0904	0.940676	8.00076	13.4603	0.000677972	0.00298824
PA0560	0.939895	4.76182	7.49619	0.0090145	0.0246975
PA4996	0.939879	8.25404	12.3416	0.00107048	0.00437159
PA2936	0.939194	1.25301	2.49067	0.12199	0.20621
PA4375	0.938503	7.03185	8.60362	0.00540289	0.016276
PA4942	0.93787	10.1725	6.51112	0.0144301	0.0364721
PA2994	0.937546	7.2395	4.82532	0.0335885	0.0721905
PA1012	0.9369	6.87076	8.30268	0.00619896	0.0181754
PA1672	0.936821	5.62846	8.45046	0.00579349	0.0171918
PA2663	0.936243	5.0506	1.95935	0.168891	0.266145
PA5046	0.935921	8.94552	6.86	0.0121938	0.0317736
PA4642	0.935561	4.26376	5.84634	0.0200042	0.0474939
PA0070	0.935433	9.69098	2.15541	0.149482	0.24184
PA5334	0.935354	7.34512	7.48201	0.00907478	0.0248461
PA4457	0.934798	7.99174	10.6365	0.00219806	0.00779643
PA0999	0.934384	8.9885	1.86435	0.179357	0.278455
PA1675	0.934379	6.44386	5.05531	0.0298304	0.0652992
PA3988	0.93407	7.0036	7.04909	0.0111394	0.0294542
PA3048	0.933085	8.0726	2.83082	0.0998562	0.174419
PA3544	0.93261	4.1894	2.2837	0.138192	0.22709
PA5321	0.932006	5.99647	6.35557	0.0155653	0.0386732
PA5498	0.931565	7.12315	4.04872	0.0506161	0.100653
PA4319	0.931552	5.77264	6.39651	0.0152575	0.038174
PA4423	0.931009	7.20214	8.35941	0.00603984	0.017799
PA2979	0.930825	5.97518	10.835	0.00201841	0.00728934
PA3662	0.930712	6.05783	5.51396	0.0236249	0.054482
PA0939	0.928019	4.26781	5.17092	0.0281155	0.0626065
PA4534	0.926959	6.23745	9.94421	0.00296963	0.0099489
PA0010	0.924478	3.61424	11.0308	0.00185626	0.006828
PA0533	0.924241	6.06166	8.30226	0.00620016	0.0181754
PA0377	0.923939	5.37499	9.12568	0.00426848	0.0133357
PA4051	0.923179	5.2269	13.9457	0.000558016	0.00254217
PA0065	0.922062	5.62584	8.21412	0.00645632	0.0187974
PA4001	0.918297	7.55751	13.2667	0.00073312	0.00318334
PA1825	0.917946	5.84691	2.09465	0.155203	0.248952
PA2953	0.917243	9.21069	2.21833	0.143816	0.234408
PA1434	0.917154	5.36178	1.41949	0.240144	0.347077
PA0412	0.916779	7.60877	4.58814	0.038009	0.0795982
PA2682	0.915665	5.6789	7.00061	0.0114001	0.0301006
PA0001	0.914821	9.38913	4.73328	0.0352337	0.0750014
PA0202	0.91467	5.26657	2.44565	0.125319	0.210685
PA0410	0.913901	6.80713	7.43103	0.00929514	0.0253123
PA4724.1	0.913011	4.42805	2.5895	0.11503	0.196417
PA2035	0.912661	5.8799	6.34993	0.0156082	0.0387106
PA4882	0.912485	5.04447	3.60677	0.0643941	0.123117
PA0760	0.912333	5.67671	9.0505	0.00441488	0.0136625
PA0014	0.912087	3.36987	4.93669	0.0317082	0.0686804
PA0936	0.911505	6.99827	6.48294	0.014629	0.0369078
PA0457	0.911297	5.25164	14.9084	0.000381542	0.00184722
PA0103	0.910506	5.524	2.26753	0.139559	0.228743
PA2112	0.910127	2.61566	1.95137	0.169741	0.267107
PA2584	0.909737	5.56633	11.2869	0.00166473	0.00626442
PA2262	0.90961	6.24577	1.57988	0.21569	0.319681
PA0915	0.909257	4.65811	0.80403	0.374978	0.485697
PA2420	0.909167	3.75684	1.01589	0.319239	0.429828
PA2766	0.908538	4.29153	1.31452	0.258036	0.366326
PA2436	0.908458	5.82707	3.03337	0.0888533	0.158332
PA4727	0.906338	7.45951	11.4327	0.00156509	0.00595398
PA2545	0.906039	5.6649	15.5451	0.000297971	0.00150284
PA0974	0.905986	8.53075	13.9202	0.000563734	0.00256612
PA0420	0.905882	6.39362	11.201	0.0017265	0.00644885
PA1588	0.904553	10.1586	3.11867	0.084633	0.15223
PA2886	0.904152	5.69337	3.05187	0.0879186	0.157064
PA4759	0.903947	9.239	2.45413	0.124684	0.209807
PA3246	0.902737	4.42541	1.62746	0.209032	0.31213
PA4038	0.902634	2.78286	1.45758	0.234038	0.341055
PA4192	0.902569	2.16252	4.24227	0.0456319	0.0928679
PA4062	0.901774	3.99543	6.16415	0.0170954	0.0415826
PA5075	0.89893	5.45495	12.1221	0.00117243	0.00471175
PA4571	0.897611	8.37414	4.38077	0.0423957	0.0870789
PA0759	0.897445	6.40716	10.9515	0.00192021	0.00700298
PA3000	0.897174	6.44503	8.36113	0.0060351	0.0177948
PA3997	0.894612	6.72626	7.36574	0.00958573	0.0259524
PA2658	0.894455	7.49186	1.17075	0.285391	0.395661
PA5083	0.89441	2.51795	6.4894	0.0145831	0.0368087
PA4308	0.893576	8.13338	4.10971	0.0489839	0.0980736
PA3334	0.892253	3.97462	1.10643	0.298844	0.409432
PA1184	0.892092	5.41761	4.40876	0.0417726	0.0861172
PA2831	0.891653	5.90225	5.16763	0.0281628	0.0626617
PA0095	0.890092	9.15448	3.07168	0.0869297	0.155606
PA2772	0.889901	5.02196	2.24937	0.141112	0.230745
PA2792	0.889251	4.28894	2.80068	0.101622	0.17667
PA3131	0.889166	5.07443	5.20547	0.027624	0.0616108
PA3904	0.888191	6.0609	1.67019	0.203265	0.30575
PA3720	0.888063	4.78074	1.38904	0.24517	0.352562
PA2081	0.887035	4.88229	4.44969	0.0408794	0.0845896
PA4069	0.886968	6.8597	5.21738	0.0274567	0.0612868
PA0964	0.885187	8.68441	5.73052	0.021193	0.0498901
PA5122	0.883187	6.16407	7.78433	0.00787738	0.0221012
PA4664	0.883143	5.87622	6.38161	0.0153688	0.0383908
PA0309	0.882456	6.01396	8.08216	0.0068611	0.0197893
PA3150	0.882401	10.4702	1.0003	0.322937	0.43318
PA5462	0.881299	5.59227	7.70986	0.00815582	0.0226764
PA3736	0.880636	7.7961	14.9719	0.000372194	0.00180826
PA3639	0.879957	7.78775	11.6947	0.00140163	0.00544394
PA5164	0.879694	7.32494	3.6505	0.0628615	0.120685
PA0653	0.879568	5.72613	5.87742	0.0196975	0.0469061
PA4645	0.879429	6.04751	2.27566	0.138869	0.228017
PA5466	0.87936	4.70899	2.49667	0.121554	0.205724
PA3756	0.878888	6.56557	7.64623	0.00840202	0.0233026
PA3403	0.878808	4.05481	2.35908	0.132019	0.219165
PA5176	0.877803	7.37234	12.103	0.00118177	0.00473561
PA3277	0.877679	6.2722	2.11378	0.153375	0.246446
PA0997	0.877514	8.58382	1.51799	0.224744	0.329065
PA2914	0.877155	5.29709	3.37191	0.0733674	0.136608
PA1247	0.876857	5.93577	1.72999	0.195513	0.297408
PA4044	0.875816	7.97547	9.72097	0.00327595	0.0107606
PA4569	0.875449	6.77551	7.72658	0.0080924	0.0225791
PA5515	0.875323	6.96914	6.32761	0.0157793	0.0390479
PA5080	0.874819	7.15131	13.6252	0.000634432	0.00283454
PA4197	0.873997	7.17489	2.38578	0.12991	0.216568
PA2619	0.873771	7.1468	1.4183	0.240338	0.347141
PA4790	0.873539	4.25016	8.95349	0.00461175	0.0141849
PA3701	0.873286	8.32057	5.37817	0.0253024	0.0576357
PA1696	0.872777	1.71959	2.17182	0.14798	0.239998
PA1841	0.870322	5.89784	13.3798	0.000700357	0.00306986
PA0602	0.869231	6.1059	6.62217	0.013674	0.0348785
PA3187	0.869044	6.89914	0.975985	0.328822	0.438798
PA3870	0.868416	4.20194	3.56921	0.0657438	0.125181
PA5179	0.868145	5.31182	1.33487	0.254439	0.362516
PA4957	0.866964	6.67262	8.09481	0.00682117	0.0196946
PA5268	0.865977	5.66206	6.3835	0.0153546	0.0383883
PA0485	0.863335	6.42484	6.03463	0.018222	0.0439382
PA3951	0.86136	6.21903	6.9965	0.0114225	0.0301454
PA0018	0.859626	5.20897	3.76624	0.0589961	0.11445
PA1585	0.855163	10.653	2.09028	0.155624	0.249483
PA5033	0.854939	5.08969	4.04651	0.0506763	0.1007
PA0341	0.854542	6.30648	10.6256	0.00220847	0.00782324
PA2133	0.853652	0.825069	2.0725	0.157352	0.251818
PA1702	0.852702	0.25305	1.61953	0.210123	0.313352
PA0434	0.851848	5.90688	3.12074	0.0845338	0.152101
PA4525	0.851374	13.1883	1.44899	0.235398	0.3419
PA3793	0.850875	5.37412	9.88152	0.00305246	0.0101469
PA5493	0.849908	8.54483	5.57628	0.0228956	0.0531776
PA3779	0.849498	4.70579	3.64008	0.063223	0.121254
PA3664	0.849427	7.27005	3.05575	0.0877239	0.156825
PA2439	0.848951	4.69519	2.85962	0.0982021	0.171854
PA5225	0.848796	6.0692	11.9388	0.00126547	0.00499894
PA0681	0.847307	2.57041	1.27585	0.26505	0.372761
PA0430	0.846455	6.77442	7.19616	0.0103867	0.0277146
PA0661	0.846039	5.67484	6.29311	0.0160478	0.0395888
PA2453	0.845822	4.57239	3.5564	0.0662112	0.125942
PA2661	0.845092	4.75956	4.66945	0.036426	0.0769502
PA0593	0.844823	5.95984	4.63866	0.0370169	0.0777552
PA2763	0.844703	3.09137	3.16158	0.0825952	0.149289
PA3266	0.843358	10.2259	1.82448	0.183979	0.284201
PA3831	0.84096	7.92779	7.8096	0.00778525	0.0219091
PA0405	0.839967	6.43129	6.37937	0.0153856	0.0383946
PA3611	0.83905	5.54027	11.1152	0.00179065	0.00664399
PA2322	0.836398	6.68445	0.849435	0.361951	0.472457
PA5235	0.834454	6.00993	4.18929	0.0469404	0.0948708
PA5005	0.833387	8.98994	8.17352	0.00657807	0.0190919
PA0402	0.833211	7.3073	3.7407	0.0598258	0.115737
PA4034	0.832939	4.93706	1.60613	0.211985	0.315368
PA0362	0.832256	6.3426	2.28962	0.137695	0.226423
PA2802	0.832194	5.84527	10.8419	0.0020124	0.00727582
PA3170	0.831995	6.34058	5.33833	0.0258186	0.0584997
PA4402	0.831873	7.43307	5.41662	0.0248148	0.0567732
PA4920	0.830523	7.78666	2.04189	0.160379	0.255778
PA1467	0.830307	4.67653	3.53903	0.0668507	0.126852
PA2437	0.830001	4.20193	1.67939	0.202048	0.30458
PA0482	0.829755	9.61515	2.4042	0.128477	0.214631
PA3174	0.828556	3.85815	2.46539	0.123847	0.208651
PA4721	0.828477	5.5498	7.02589	0.0112634	0.0297678
PA4333	0.828014	7.35201	7.36003	0.00961162	0.0260085
PA1480	0.826841	7.13545	5.91007	0.0193808	0.0463703
PA4898	0.826211	4.39231	4.85221	0.0331236	0.0713017
PA0458	0.825253	6.11141	12.8353	0.000873812	0.00369327
PA2261	0.824659	5.80129	0.732186	0.397008	0.507607
PA4460	0.82324	7.86589	3.7831	0.0584549	0.113599
PA3211	0.823056	5.96496	9.70541	0.00329851	0.0108096
PA1044	0.822235	4.81285	3.88942	0.0551676	0.108156
PA5161	0.821624	8.48101	7.80094	0.0078167	0.0219864
PA4784	0.821154	3.78257	4.72511	0.035384	0.0752063
PA1147	0.819803	5.58555	3.09152	0.0859514	0.154202
PA4360	0.819227	5.671	10.1175	0.00275285	0.00938755
PA1452	0.818927	8.5622	2.354	0.132425	0.219576
PA1418	0.81866	5.48059	0.937834	0.338353	0.44818
PA2986	0.817315	6.52697	6.50472	0.014475	0.0365524
PA3438	0.817275	5.38096	4.40105	0.0419432	0.0863729
PA3172	0.817115	5.68562	8.18388	0.00654677	0.0190109
PA0253	0.815041	5.07631	3.54817	0.0665131	0.126473
PA0124	0.814647	5.09897	1.14516	0.290647	0.401345
PA4447	0.813539	6.54859	9.1113	0.00429608	0.0133993
PA1330	0.812116	4.87385	4.90278	0.0322683	0.0697577
PA3646	0.811674	8.5676	5.92679	0.0192208	0.0460434
PA5373	0.811569	8.39941	3.04512	0.0882583	0.157527
PA5338	0.809379	9.01242	3.66785	0.0622646	0.119788
PA1901	0.808753	7.72457	1.01386	0.319719	0.430057
PA4494	0.808209	8.08996	7.39166	0.00946924	0.0256857
PA3977	0.80796	7.55768	8.1422	0.00667369	0.0193089
PA1654	0.807903	6.63894	4.98578	0.0309159	0.0673147
PA2683	0.807229	5.54618	5.35918	0.025547	0.0580738
PA4446	0.806534	7.22783	6.37865	0.015391	0.0383946
PA1552	0.805735	8.4043	3.26595	0.0778639	0.142733
PA3978	0.805713	6.94659	4.07057	0.0500246	0.0999053
PA3489	0.805629	4.61117	3.68267	0.0617595	0.119063
PA1725	0.805389	3.48764	5.66581	0.0218901	0.051249
PA2023	0.804823	8.82958	2.87248	0.0974736	0.170902
PA1251	0.804149	4.96665	4.44557	0.0409683	0.0846808
PA2921	0.802265	4.12967	2.5622	0.116906	0.19907
PA3299	0.80211	8.04973	4.71836	0.0355087	0.0754135
PA1517	0.801324	6.62484	3.35753	0.0739605	0.137253
PA3679	0.800604	5.66164	6.07186	0.0178902	0.043232
PA0120	0.800566	6.77715	2.96975	0.092155	0.163276
PA4622	0.800281	3.08838	8.49741	0.00567065	0.016911
PA0006	0.799396	6.36493	5.01193	0.0305027	0.0665622
PA2835	0.798808	3.49973	0.866973	0.357091	0.468092
PA3814	0.797861	9.39592	2.69077	0.108365	0.186295
PA3660	0.797718	6.27515	12.2547	0.00110966	0.0045084
PA5517	0.79752	4.65844	5.62572	0.0223344	0.0520691
PA4056	0.797366	6.35961	4.737	0.0351655	0.0749338
PA3652	0.797014	7.161	15.8848	0.000261486	0.00135195
PA3663	0.796733	5.96744	6.51602	0.0143958	0.036402
PA3560	0.796631	6.48107	0.529167	0.470973	0.58093
PA0460	0.795921	7.79769	3.17847	0.0818085	0.148253
PA4157	0.79563	5.17074	8.79829	0.00494634	0.0150888
PA1830	0.794497	8.2343	1.01517	0.31941	0.429863
PA4161	0.794449	3.9841	4.39932	0.0419817	0.0864201
PA1560	0.794447	7.01672	0.998985	0.323253	0.433309
PA1482	0.793898	5.63544	3.14242	0.0834984	0.150579
PA3201	0.793682	7.63711	6.91888	0.0118545	0.0310788
PA2818	0.793644	6.56163	1.373	0.24787	0.355158
PA1693	0.793599	4.9997	9.08495	0.00434714	0.0135131
PA1570	0.793586	6.93908	3.59087	0.0649616	0.124037
PA1273	0.792149	4.89952	5.41607	0.0248217	0.0567732
PA2829	0.791246	2.79117	3.88143	0.0554073	0.108473
PA0119	0.790423	6.87978	2.61317	0.113431	0.193984
PA4992	0.790301	5.12593	8.40129	0.00592517	0.0174985
PA0718	0.789724	2.47073	1.89066	0.176384	0.274913
PA4047	0.789548	6.78794	7.58212	0.00865809	0.0239054
PA2688	0.788101	5.74025	4.56965	0.0383793	0.0801925
PA1721	0.787954	3.21303	3.7636	0.059081	0.114575
PA1326	0.786831	5.41066	2.0895	0.155699	0.249532
PA3447	0.786502	2.45509	1.93024	0.172019	0.269775
PA4851	0.786441	6.19493	10.8465	0.00200848	0.00726767
PA2760	0.784954	8.93154	4.48877	0.0400459	0.0831434
PA3203	0.784647	5.36363	11.7943	0.00134426	0.00525662
PA3557	0.784034	2.02437	1.02674	0.316699	0.42734
PA2698	0.783517	4.62336	2.97096	0.0920912	0.163215
PA5135	0.78303	4.64247	5.10651	0.0290573	0.0640367
PA4140	0.782778	4.65386	2.41077	0.127971	0.213977
PA4152	0.782101	4.40695	1.02908	0.316154	0.426916
PA0004	0.781043	9.8917	2.88978	0.0965028	0.169467
PA0527	0.778806	6.52495	6.33163	0.0157484	0.0389887
PA3313	0.77738	5.68853	8.25461	0.00633726	0.0184701
PA4512	0.77725	6.62793	6.04429	0.0181352	0.043767
PA3949	0.775986	6.11251	6.25059	0.0163853	0.0402429
PA3975	0.774757	6.05359	6.50557	0.014469	0.0365524
PA1198	0.774693	8.73704	2.34359	0.133261	0.220699
PA1365	0.774246	6.13136	2.30296	0.136583	0.225194
PA3575	0.773498	5.14406	1.40208	0.243001	0.35035
PA0034	0.773343	4.18605	3.96813	0.0528648	0.104526
PA5038	0.773031	8.0955	9.5756	0.0034933	0.0113145
PA3167	0.772636	8.07377	5.86418	0.0198276	0.0470947
PA4626	0.770955	4.27249	6.6906	0.0132294	0.0338999
PA5442	0.770831	5.81986	3.45692	0.0699686	0.131437
PA3470	0.769372	3.73947	5.46398	0.0242281	0.0556444
PA0407	0.769109	8.02219	3.75074	0.059498	0.115263
PA5009	0.768192	6.4744	2.40921	0.128091	0.214114
PA5123	0.768018	4.4003	5.47823	0.0240543	0.0553369
PA5127	0.76746	4.52573	5.0807	0.0294442	0.064684
PA1867	0.766187	1.04394	1.30623	0.25952	0.367681
PA2327	0.765994	6.21679	0.941198	0.337497	0.447154
PA5163	0.76425	7.78995	3.29757	0.0764908	0.14068
PA0555	0.763264	9.4023	2.97128	0.0920741	0.163215
PA0464	0.763195	6.20429	5.77601	0.0207172	0.0488736
PA3738	0.763012	5.28942	12.4352	0.00102987	0.00423962
PA1532	0.762983	8.05682	6.9075	0.0119193	0.0312045
PA5455	0.762429	7.55813	5.27973	0.0265986	0.0597556
PA2194	0.761967	7.64268	1.99982	0.164652	0.261393
PA3561	0.761913	6.11845	0.523212	0.473465	0.583312
PA5074	0.760657	5.84637	9.80024	0.00316352	0.0104473
PA1384	0.76034	3.37586	1.28844	0.262741	0.37045
PA0857	0.759988	5.92781	5.70355	0.0214806	0.0503964
PA1680	0.759453	4.05342	1.77997	0.189307	0.290331
PA1233	0.759217	3.077	8.51644	0.00562167	0.0168166
PA4136	0.758634	5.40889	2.80075	0.101618	0.17667
PA1367	0.756542	3.59288	7.08312	0.0109602	0.0290495
PA0547	0.755877	8.64487	1.52097	0.224298	0.328778
PA2806	0.754912	5.48894	3.14848	0.0832115	0.150208
PA5114	0.753297	7.34406	5.03487	0.0301451	0.0659113
PA3800	0.752977	7.97749	4.66057	0.0365955	0.0771619
PA1856	0.752396	6.72816	0.771344	0.384774	0.495155
PA1159	0.752298	9.75808	0.998422	0.323387	0.433314
PA1554	0.748437	8.64575	3.20021	0.0808078	0.146727
PA2535	0.74784	4.43289	8.28594	0.00624677	0.0182831
PA0678	0.7476	0.704284	0.631201	0.43136	0.541441
PA3782	0.747255	6.85785	3.45381	0.0700899	0.131475
PA4528	0.746318	6.60529	4.21261	0.0463594	0.093799
PA1282	0.745641	4.56332	0.556124	0.45996	0.569874
PA3286	0.744646	7.93795	8.07943	0.00686976	0.019804
PA4032	0.744221	6.47229	6.66363	0.0134028	0.034281
PA2858	0.743099	6.24575	1.85161	0.180819	0.280403
PA2695	0.742777	5.55311	8.43419	0.00583673	0.0172924
PA4579	0.742718	6.28074	6.7713	0.0127248	0.032895
PA0291	0.742578	9.04779	2.14584	0.150367	0.242877
PA5413	0.742321	7.42801	4.48317	0.0401643	0.0833271
PA0022	0.742053	6.902	3.75666	0.0593059	0.114931
PA4674	0.742022	9.09078	0.511294	0.478516	0.587885
PA3989	0.741424	6.44315	4.73673	0.0351705	0.0749338
PA2966	0.740383	10.3817	1.85321	0.180635	0.280204
PA5244	0.739156	6.49833	3.43257	0.0709238	0.132591
PA0394	0.739127	5.78091	7.40798	0.00939665	0.0255377
PA4442	0.73882	7.77666	2.81446	0.10081	0.175753
PA5063	0.736637	6.97205	7.63002	0.00846598	0.0234449
PA1824	0.736463	5.45543	4.63502	0.0370874	0.0778737
PA5162	0.735959	7.63776	4.44698	0.0409378	0.084679
PA1638	0.735047	3.80119	2.26618	0.139674	0.228864
PA3883	0.734957	3.762	2.51028	0.120571	0.204309
PA4426	0.734783	6.7104	5.1098	0.0290084	0.0639693
PA0002	0.734675	8.76613	3.45479	0.0700515	0.131471
PA1451	0.73445	4.73222	3.45882	0.0698946	0.131374
PA3551	0.734433	5.15288	1.9859	0.166097	0.26316
PA0389	0.733103	4.94389	5.00836	0.0305588	0.0666584
PA0093	0.731528	6.1205	1.69338	0.200215	0.302636
PA3297	0.730132	7.69658	11.2257	0.00170848	0.00640304
PA0293	0.729974	4.57586	2.48735	0.122232	0.206397
PA4587	0.729357	8.35261	1.81113	0.185558	0.286163
PA1586	0.728707	9.19108	1.52125	0.224255	0.328778
PA0307	0.728376	5.39074	9.22233	0.00408776	0.0128667
PA0090	0.728156	8.79441	0.716217	0.402161	0.512428
PA0654	0.728087	6.93069	2.59992	0.114323	0.195389
PA1927	0.727481	10.9771	0.400405	0.530294	0.634389
PA4628	0.727089	6.11557	5.9779	0.0187402	0.0450511
PA0739	0.726966	4.17385	1.53257	0.222569	0.327086
PA3207	0.726935	5.04823	3.32685	0.0752433	0.138977
PA3189	0.725826	6.64194	0.737616	0.395278	0.505861
PA1293	0.724753	5.81171	5.22423	0.0273609	0.0611468
PA5137	0.724612	6.05057	4.03397	0.0510196	0.101202
PA0823	0.723682	4.8027	6.69871	0.0131777	0.0338166
PA1766	0.722903	6.88969	3.94103	0.0536454	0.105768
PA1774	0.721095	7.14456	2.75833	0.104161	0.180183
PA3393	0.720693	4.99598	2.12432	0.152378	0.245325
PA1304	0.720208	5.99875	9.45343	0.00368777	0.0117932
PA1785	0.718828	4.03925	0.754913	0.38984	0.500168
PA4730	0.718422	5.41256	7.82898	0.00771535	0.0217675
PA2740	0.717845	7.52538	5.26011	0.0268654	0.0603062
PA2060	0.717648	0.99882	1.37164	0.2481	0.355305
PA2118	0.717023	4.07064	4.96663	0.0312225	0.0678422
PA0457.1	0.716953	4.11276	7.34779	0.00966733	0.026121
PA4846	0.716851	6.8109	2.00004	0.164631	0.261393
PA3206	0.715587	5.63228	1.30503	0.259737	0.3678
PA3442	0.714283	3.96101	1.07694	0.305292	0.415878
PA4621	0.714114	7.85603	3.81859	0.0573342	0.111655
PA1394	0.713148	1.19451	2.21441	0.144162	0.234833
PA1230	0.712897	0.2651	0.748994	0.391688	0.502076
PA5183	0.712396	5.03264	8.63342	0.00533017	0.0160919
PA0539	0.711782	4.39243	3.79573	0.0580535	0.112858
PA3208	0.711491	6.01094	3.03705	0.0886667	0.158104
PA1694	0.710577	2.8322	5.73754	0.0211188	0.0497366
PA1270	0.710381	3.51469	1.97198	0.167554	0.264745
PA3019	0.709968	7.50856	3.22109	0.0798593	0.145607
PA4403	0.709824	9.9783	2.8034	0.101461	0.176556
PA4640	0.708504	7.85117	5.34829	0.0256885	0.0583078
PA2256	0.708314	3.03848	0.931438	0.339987	0.449916
PA1821	0.707779	7.57001	6.28957	0.0160756	0.0396223
PA5526	0.707542	8.16827	2.1702	0.148127	0.240167
PA3267	0.707258	7.92864	5.05673	0.0298086	0.0652831
PA0092	0.706965	5.18367	1.60032	0.212798	0.316407
PA1701	0.704495	0.312319	0.872077	0.355693	0.466811
PA4956	0.704492	5.3594	3.93553	0.0538054	0.105971
PA5440	0.704111	6.54732	3.14438	0.0834055	0.150509
PA4749	0.703446	8.45608	3.52089	0.0675258	0.127656
PA1064	0.701855	5.58914	11.0414	0.00184791	0.00681168
PA5437	0.701835	5.80519	2.56794	0.116509	0.198539
PA0660	0.701648	6.37921	4.86771	0.0328589	0.0708691
PA5501	0.699125	6.13924	2.93868	0.0938174	0.165536
PA2660	0.699086	4.38245	3.96257	0.0530239	0.104757
PA2494	0.69908	5.74883	1.11105	0.29785	0.408552
PA1145	0.697726	4.10413	2.85122	0.0986813	0.172584
PA0949	0.696468	6.32715	6.08642	0.0177622	0.0429414
PA0583	0.695921	5.91735	2.95985	0.0926813	0.163959
PA0993	0.695874	2.70186	0.726536	0.39882	0.509104
PA5366	0.695779	5.84241	5.08977	0.0293076	0.0644094
PA2421	0.695746	3.65403	0.781655	0.381644	0.491925
PA4639	0.69553	7.48977	3.94953	0.0533993	0.105358
PA5302	0.694695	7.11328	1.50097	0.227316	0.332304
PA0035	0.694607	6.34148	2.80571	0.101324	0.176429
PA4448	0.693307	6.90196	9.18413	0.00415819	0.0130425
PA2598	0.692194	3.79718	2.11498	0.153261	0.246335
PA2082	0.691896	4.86487	5.22768	0.0273129	0.0610886
PA2666	0.691151	4.22218	5.36897	0.0254207	0.0578812
PA0406	0.6891	5.63096	7.76104	0.00796335	0.0222974
PA0913	0.688914	8.20247	1.23236	0.273233	0.381373
PA3612	0.688741	5.23962	5.39894	0.0250377	0.0571263
PA4923	0.688544	5.05362	1.86904	0.178823	0.277859
PA4558	0.688185	6.96651	2.42112	0.127177	0.213099
PA5250	0.687719	7.40048	4.16614	0.0475252	0.0956702
PA2656	0.686854	7.71616	0.743789	0.393324	0.503766
PA2376	0.685867	4.137	2.09399	0.155267	0.248982
PA5076	0.685529	7.42197	3.35386	0.0741126	0.137443
PA4988	0.684474	5.38556	2.35651	0.132224	0.219308
PA5287	0.68429	7.3049	0.986514	0.326256	0.436147
PA3897	0.684236	4.33675	4.21417	0.046321	0.0937554
PA5497	0.683933	9.19851	3.69745	0.0612606	0.118142
PA2559	0.682518	6.60304	12.1257	0.00117069	0.00470819
PA0401	0.681998	6.34731	2.02182	0.162402	0.258586
PA4701	0.681789	7.66266	6.44393	0.0149092	0.0374786
PA2128	0.680061	4.55855	4.22165	0.0461365	0.0936204
PA4872	0.677972	6.27162	7.96076	0.00725742	0.020728
PA1635	0.677515	1.17324	2.92479	0.0945717	0.166602
PA1000	0.677308	8.51977	1.08723	0.303021	0.413502
PA2353	0.677012	4.66361	4.09881	0.0492715	0.0985731
PA0379	0.676919	4.57769	4.3093	0.0440333	0.0900099
PA0463	0.676588	5.60285	3.21991	0.0799126	0.145607
PA5110	0.676352	8.71143	5.41861	0.0247898	0.0567704
PA0369	0.675971	3.36172	1.66066	0.204534	0.307244
PA4540	0.675802	3.81716	1.02329	0.317505	0.428219
PA1690	0.675473	3.48628	4.28852	0.0445221	0.0909088
PA3674	0.674535	5.18787	1.93298	0.171722	0.269537
PA5465	0.674285	5.70772	5.33194	0.0259024	0.0585701
PA2627	0.674076	5.78873	4.1862	0.047018	0.0949289
PA3113	0.673049	7.86011	5.98382	0.0186854	0.0449387
PA1374	0.671338	3.36851	1.38452	0.245926	0.353467
PA1744	0.671133	1.98407	0.998764	0.323305	0.433309
PA4764	0.670271	10.2176	2.11755	0.153017	0.246085
PA0532	0.669251	4.13908	1.76289	0.191401	0.292818
PA0037	0.669203	4.67726	1.19028	0.281462	0.390799
PA1061	0.668555	6.26995	2.14014	0.150896	0.243661
PA2330	0.667631	5.84666	0.770478	0.385039	0.495381
PA3154	0.667311	8.94663	0.848649	0.362171	0.472633
PA4549	0.667092	3.49306	1.33318	0.254737	0.362847
PA1846	0.665939	7.04679	9.19822	0.00413207	0.0129809
PA4036	0.6645	5.92074	1.11693	0.296592	0.407631
PA3411	0.663685	1.86551	0.852131	0.361198	0.471807
PA3018	0.663258	5.92071	1.65547	0.205229	0.307955
PA1013	0.662668	7.74168	2.51749	0.120055	0.203682
PA0087	0.662568	6.23866	0.451863	0.505115	0.61311
PA0089	0.662554	6.77187	0.560169	0.458343	0.568342
PA4391	0.662355	5.57944	3.53957	0.0668306	0.126852
PA4105	0.662125	1.79378	2.27497	0.138928	0.228045
PA1587	0.661792	10.2241	1.14079	0.291558	0.402203
PA0902	0.661116	5.46574	3.61112	0.0642398	0.12288
PA0283	0.660085	5.94605	0.860754	0.358804	0.469783
PA3859	0.659249	6.40514	4.62656	0.037252	0.0781308
PA0276	0.659174	5.17279	1.81603	0.184977	0.285425
PA5052	0.65719	5.24689	3.87784	0.0555155	0.108646
PA4692	0.656294	6.54597	2.88013	0.097043	0.170254
PA4508	0.656061	4.08956	3.0769	0.0866711	0.155243
PA4964	0.656025	7.94269	3.90747	0.0546298	0.107404
PA4393	0.655258	6.46249	10.3663	0.00247034	0.00857063
PA3781	0.654482	4.2178	1.7944	0.18756	0.288239
PA4698	0.654185	7.0497	3.00219	0.0904547	0.160725
PA4961	0.653971	7.50374	6.42391	0.0150552	0.0377773
PA1231	0.653373	1.15115	1.67492	0.202638	0.305137
PA2709	0.652685	7.38512	4.52841	0.0392195	0.0816107
PA3816	0.651956	7.69883	7.25655	0.0100936	0.0270754
PA3039	0.651509	4.5786	1.21895	0.275821	0.384407
PA2907	0.650852	4.14185	3.34697	0.0743993	0.137786
PA4631	0.649703	7.01679	3.9053	0.0546941	0.107493
PA1775	0.649584	8.70155	3.00389	0.0903666	0.16062
PA0197	0.647586	2.97467	3.05197	0.0879136	0.157064
PA2022	0.64719	5.9345	2.0644	0.158147	0.252944
PA5375	0.646253	5.38211	3.65104	0.0628426	0.120685
PA0285	0.646009	6.41241	6.41029	0.0151554	0.0379773
PA3327	0.645522	8.2416	1.31191	0.258502	0.366613
PA2659	0.645369	7.79644	0.660337	0.421001	0.531813
PA3457	0.645084	4.76238	5.8775	0.0196967	0.0469061
PA3936	0.644871	3.9335	0.760972	0.38796	0.498332
PA2850	0.644485	4.4372	0.820876	0.370068	0.481357
PA2993	0.643957	7.08753	3.10036	0.0855199	0.153527
PA5434	0.643143	5.31437	8.08939	0.00683823	0.0197336
PA0428	0.642384	8.53125	4.06595	0.050149	0.100082
PA3850	0.642354	6.78511	4.22662	0.0460143	0.093475
PA2943	0.642172	5.35832	2.87041	0.0975904	0.171053
PA1042	0.641803	4.27984	4.21983	0.0461812	0.0936204
PA5224	0.641649	9.14274	4.05086	0.0505577	0.100572
PA5012	0.641049	7.30941	6.42068	0.0150789	0.0378197
PA5134	0.639899	7.70443	10.1742	0.00268554	0.00920805
PA4441	0.639517	6.34997	3.44049	0.0706113	0.132096
PA4148	0.639287	4.24601	0.689922	0.410865	0.521248
PA1310	0.638565	3.90766	1.88937	0.176528	0.27506
PA4454	0.638188	5.90613	5.95863	0.0189198	0.0453899
PA3961	0.637858	6.4434	5.8872	0.019602	0.0467789
PA3613	0.637788	9.85684	1.6915	0.20046	0.302761
PA4555	0.637395	5.79735	1.96419	0.168377	0.265486
PA4751	0.636623	10.9748	4.549	0.0387975	0.0808233
PA0138	0.636547	4.20738	0.878689	0.353894	0.465111
PA3757	0.636382	3.59003	2.3985	0.128919	0.215224
PA0685	0.63553	4.086	0.643135	0.42707	0.538
PA2764	0.635042	6.03775	3.57752	0.0654422	0.124692
PA2856	0.632533	6.32905	3.61409	0.0641349	0.122749
PA2044	0.632144	6.18845	4.11998	0.0487149	0.0976055
PA1279	0.632063	4.63925	0.986392	0.326286	0.436147
PA3179	0.630881	8.1036	1.12573	0.294722	0.405361
PA5120	0.630784	3.98676	2.32495	0.134774	0.222541
PA3748	0.630565	5.19458	6.45612	0.014821	0.0372951
PA1275	0.629684	3.52371	1.28805	0.262812	0.370456
PA2080	0.628902	5.39102	2.78492	0.102559	0.17802
PA2204	0.626801	5.72481	0.639367	0.428418	0.538856
PA5500	0.625381	7.54863	2.88492	0.0967745	0.16989
PA5335	0.624927	6.21107	3.08139	0.0864495	0.154896
PA0822	0.624258	5.6423	4.86326	0.0329346	0.0709773
PA0777	0.623925	3.47355	2.34204	0.133386	0.220709
PA3106	0.623705	6.481	3.49331	0.0685671	0.129303
PA1195	0.622532	5.51036	1.37994	0.246698	0.354058
PA0916	0.620728	6.96635	0.614085	0.43763	0.547456
PA3296	0.619715	3.45276	0.862709	0.358264	0.469187
PA3464	0.619439	5.0968	2.12674	0.15215	0.24506
PA0935	0.61933	5.36616	4.80412	0.0339599	0.0729042
PA3528	0.619102	6.43371	2.90884	0.0954457	0.167823
PA0751	0.618691	5.15777	4.12748	0.0485194	0.0972868
PA2942	0.618112	5.24222	6.22038	0.0166299	0.0406638
PA3188	0.618032	6.11521	0.563549	0.456999	0.567218
PA1869	0.617345	7.60708	0.585266	0.448513	0.559233
PA0702	0.615969	4.08276	3.58955	0.0650089	0.124037
PA0019	0.615369	7.44229	1.57053	0.217028	0.321066
PA2456	0.615208	6.92421	1.43421	0.237762	0.344225
PA0391	0.61422	6.73824	4.97692	0.0310574	0.0675605
PA1986	0.614167	5.59256	2.08075	0.156548	0.250747
PA1957	0.613132	3.06353	3.18675	0.0814256	0.147607
PA3616	0.612789	6.51843	0.554448	0.460632	0.570453
PA2270	0.612595	4.12824	3.88446	0.0553164	0.108371
PA4968	0.611731	6.01762	7.23435	0.0102003	0.0272958
PA4316	0.611716	6.75938	6.62766	0.0136378	0.0348181
PA2300	0.611538	8.50451	0.266397	0.608453	0.701214
PA0026	0.611223	7.41439	2.12993	0.15185	0.244704
PA1564	0.609833	5.24013	2.00105	0.164526	0.261342
PA4840	0.609053	3.65201	1.79769	0.187164	0.287921
PA3635	0.608889	9.21254	1.65909	0.204744	0.307475
PA1684	0.605853	5.88575	4.86848	0.0328457	0.0708682
PA2287	0.605786	6.61737	0.357806	0.552924	0.655256
PA1481	0.605731	5.46018	1.68832	0.200875	0.30314
PA0044	0.605609	6.5606	5.32227	0.0260299	0.0587975
PA3383	0.604464	2.71873	0.610868	0.438824	0.548743
PA0008	0.603969	7.68819	3.9901	0.0522411	0.103403
PA4998	0.603229	6.4813	5.67026	0.0218414	0.0511781
PA3953	0.602869	2.07988	4.21766	0.0462347	0.0936362
PA2068	0.602593	6.71026	0.422634	0.519149	0.624822
PA1768	0.60064	5.51305	3.12688	0.0842392	0.151689
PA3834	0.600228	8.52767	4.61915	0.0373967	0.0783751
PA3335	0.600149	6.17785	0.824766	0.368947	0.480349
PA4119	0.600032	4.73171	3.54677	0.0665648	0.126528
PA3239	0.599966	5.69176	2.96828	0.0922331	0.163363
PA3918	0.599745	5.66554	3.71566	0.0606519	0.11705
PA5078	0.599596	8.59613	5.40076	0.0250147	0.0571069
PA0856	0.599463	6.9083	2.86038	0.0981591	0.171832
PA4615	0.59729	6.86983	1.9773	0.166995	0.264282
PA1008	0.59625	6.75382	3.73342	0.0600648	0.116089
PA0361	0.596226	6.58145	4.83391	0.0334391	0.0719252
PA0470	0.5954	6.98488	2.41131	0.127929	0.213977
PA4186	0.595349	6.52525	4.23343	0.0458475	0.0932724
PA2529	0.59521	5.68916	6.22861	0.0165629	0.0405536
PA3377	0.594914	2.81398	1.88131	0.177434	0.276318
PA1854	0.594272	5.87387	0.784202	0.380877	0.491163
PA2309	0.594233	4.43821	1.00034	0.322929	0.43318
PA4166	0.593789	2.97725	2.01637	0.162955	0.259218
PA0091	0.593776	7.78149	0.678042	0.414891	0.525396
PA4924	0.593693	5.82846	1.74205	0.193994	0.295564
PA2512	0.593472	6.48912	0.295484	0.589588	0.684793
PA2336	0.592886	2.85997	0.926028	0.341378	0.451328
PA3927	0.592832	4.64364	1.12763	0.29432	0.40511
PA4098	0.592806	1.829	1.09737	0.300806	0.411185
PA4083	0.590974	1.4696	1.45123	0.235042	0.341533
PA0255	0.590881	4.90914	3.37199	0.073364	0.136608
PA3028	0.590346	6.56958	5.64814	0.0220848	0.0516179
PA3166	0.589388	7.29935	2.02165	0.162419	0.258586
PA3127	0.587709	5.362	1.59804	0.213119	0.3168
PA1801	0.587668	9.67257	5.36249	0.0255042	0.0580199
PA2125	0.587612	4.42591	2.22623	0.143122	0.233482
PA0961	0.587354	4.04481	0.851097	0.361486	0.471962
PA5446	0.586461	7.65262	1.26169	0.267681	0.375463
PA1788	0.586	5.78916	6.46252	0.0147749	0.0372084
PA5351	0.584167	2.16814	1.67575	0.202529	0.305074
PA1034	0.583726	5.68647	3.19154	0.0812051	0.147303
PA4693	0.583449	7.72888	1.71881	0.196936	0.298817
PA4938	0.582616	8.99796	6.75928	0.0127986	0.0330552
PA0322	0.582	4.35993	1.0417	0.313243	0.424117
PA0965	0.581565	5.79963	4.05943	0.0503251	0.100253
PA0357	0.580807	6.46814	3.32384	0.0753705	0.139126
PA4778	0.580772	6.82726	2.05753	0.158824	0.253738
PA4752	0.579603	7.47277	4.56146	0.0385445	0.0804772
PA0286	0.579077	8.3635	2.19378	0.145997	0.237335
PA5035	0.576853	7.3936	2.24293	0.141669	0.231519
PA4632	0.576721	6.41998	2.40158	0.12868	0.214905
PA3578	0.57653	6.72925	4.69656	0.0359143	0.0760432
PA0957	0.57618	5.11901	3.23819	0.079092	0.144413
PA3902	0.575366	6.2402	2.29121	0.137562	0.226271
PA0766	0.573017	9.84077	1.67665	0.20241	0.305041
PA4885	0.572221	5.12414	3.61815	0.0639912	0.1226
PA3592	0.571697	2.09927	1.30884	0.259052	0.367206
PA4546	0.571429	6.33798	4.43528	0.0411915	0.0850771
PA0946	0.570784	7.06161	4.22664	0.0460137	0.093475
PA1683	0.570749	5.19754	7.56001	0.00874834	0.0241067
PA2587	0.570078	8.2139	0.800526	0.37601	0.486408
PA1960	0.569854	4.67739	0.986699	0.326212	0.436147
PA1710	0.569323	5.99049	1.63791	0.207603	0.31051
PA2447	0.569114	3.62753	0.690561	0.41065	0.521095
PA1154	0.5682	3.81784	1.8352	0.182722	0.282573
PA5254	0.568176	4.86277	2.25013	0.141047	0.230706
PA1005	0.568113	7.4122	2.84536	0.099017	0.173062
PA5143	0.567986	7.28007	4.18061	0.0471589	0.0951739
PA2675	0.567974	2.21064	4.08124	0.0497384	0.0994052
PA2069	0.567943	8.30717	0.302761	0.585057	0.681565
PA2101	0.567715	5.05974	2.03943	0.160625	0.256097
PA0953	0.567285	5.29593	4.06214	0.0502518	0.100215
PA4434	0.566697	6.60628	4.73723	0.0351614	0.0749338
PA1078	0.566346	6.32087	1.39472	0.244222	0.351472
PA5403	0.56604	2.96516	2.68351	0.108827	0.187005
PA0374	0.564487	6.96823	3.53302	0.0670734	0.12719
PA0400	0.563997	7.28375	0.878683	0.353896	0.465111
PA0990	0.563296	3.60612	1.82129	0.184354	0.284702
PA3158	0.561886	8.81885	1.76887	0.190665	0.291852
PA1079	0.561882	7.67544	1.45535	0.234391	0.341121
PA3718	0.561796	5.48121	0.449312	0.506313	0.613886
PA0171	0.561695	4.04385	3.10923	0.0850889	0.152951
PA0244	0.560991	3.52157	1.61661	0.210527	0.31387
PA5065	0.560134	6.23369	2.12396	0.152412	0.245325
PA5007	0.558721	6.07176	1.34959	0.251878	0.35942
PA0351	0.558558	5.43202	2.44006	0.125739	0.2112
PA3276	0.558112	4.36535	1.96954	0.167811	0.26482
PA2356	0.556664	2.47008	1.00058	0.32287	0.43318
PA5004	0.556617	7.63728	3.64913	0.062909	0.120735
PA1739	0.556108	4.40065	2.26952	0.13939	0.228533
PA2749	0.555966	5.47468	0.924543	0.341762	0.451619
PA2349	0.555445	1.95809	1.03944	0.313762	0.424304
PA3909	0.553668	4.92794	1.31023	0.258803	0.366945
PA1128	0.553096	5.11028	1.92773	0.172292	0.270127
PA5300	0.551746	7.67592	1.90817	0.174436	0.272583
PA3678	0.551408	6.31043	3.38207	0.0729517	0.136017
PA2541	0.551043	6.95565	5.74718	0.0210173	0.0495396
PA2987	0.550578	6.03135	3.80528	0.0577518	0.112311
PA5228	0.550178	6.5952	5.9584	0.018922	0.0453899
PA2592	0.550173	7.78897	1.06973	0.306897	0.417256
PA4697	0.548317	5.06744	2.18278	0.146986	0.238525
PA2056	0.548052	3.71595	1.39908	0.243497	0.350883
PA2978	0.546903	5.65044	6.43091	0.0150039	0.0376827
PA3862	0.545956	4.80373	1.58047	0.215605	0.319641
PA0796	0.54543	6.50772	0.817208	0.371129	0.482173
PA1778	0.544794	5.79134	0.743647	0.393369	0.503766
PA5115	0.544319	2.6611	1.84611	0.181454	0.280769
PA2338	0.543227	3.96258	1.10191	0.299821	0.410243
PA3379	0.541743	0.853286	0.957141	0.333483	0.443103
PA4683	0.541619	5.73497	1.7475	0.193312	0.294768
PA2282	0.540931	3.91401	0.943619	0.336883	0.446785
PA0603	0.54055	6.07221	1.13994	0.291734	0.402347
PA4010	0.539478	5.60234	2.45979	0.124262	0.209256
PA3726	0.539158	5.06343	2.31115	0.135906	0.224144
PA3717	0.538547	4.59596	2.0967	0.155006	0.248771
PA3295	0.53849	6.74429	1.1695	0.285645	0.395816
PA5177	0.538441	6.35351	1.99815	0.164825	0.261549
PA1961	0.537949	4.79689	1.15918	0.287751	0.397841
PA2670	0.537676	3.67568	2.28332	0.138223	0.22709
PA0655	0.537486	7.39646	2.43655	0.126005	0.211454
PA2826	0.537241	5.68797	1.29982	0.260675	0.368699
PA2331	0.537123	6.28977	0.569191	0.45477	0.565208
PA5499	0.536098	7.2873	2.05751	0.158826	0.253738
PA1030	0.535652	7.60303	0.420686	0.520109	0.625591
PA4060	0.533912	4.57966	1.95576	0.169273	0.266672
PA4490	0.533612	6.20445	1.50375	0.226893	0.331836
PA3683	0.532716	6.28712	3.32257	0.0754241	0.139179
PA0920	0.532429	5.89389	2.92526	0.0945459	0.166602
PA5119	0.532062	9.66882	0.530286	0.470508	0.580484
PA1419	0.531732	4.47152	0.446258	0.507754	0.614836
PA3034	0.531231	5.88073	2.49415	0.121737	0.205908
PA5311	0.530569	5.80517	1.93898	0.171072	0.268669
PA3111	0.528358	7.62921	5.30756	0.026225	0.0591794
PA0814	0.528246	2.73596	0.24717	0.621655	0.711817
PA3805	0.527987	7.06159	2.37249	0.130955	0.217735
PA0837	0.527654	10.4425	1.06227	0.308568	0.419013
PA3205	0.52753	5.47593	0.315539	0.577272	0.675327
PA0393	0.527336	7.36747	1.36011	0.250067	0.357294
PA4151	0.526798	4.56293	0.684384	0.412734	0.523261
PA0840	0.526381	5.72217	1.57864	0.215867	0.319859
PA5243	0.526214	8.69879	2.61534	0.113286	0.193856
[truncated: 3,560 more rows]
