# Supplementary material for: Pseudomonas aeruginosa transcriptome analysis of metal restriction in ex vivo cystic fibrosis sputum
Source: Microbiol Spectr. 2024 Feb 22;12(4):e03157-23. doi: 10.1128/spectrum.03157-23 (PMC10986534; doi:10.1128/spectrum.03157-23)
Supplement: Table S2 — Identification of key genes that define the PAO1 transcriptional profile in CF sputum and construction of correlated gene sets in three stages (initial gene sets, consolidated gene sets, and final, pruned gene sets). [file spectrum.03157-23-s0003.xlsx]

## Sheet: 1 Final Gene Sets 
Table S2.	For Final Gene Sets, key genes for each gene set are listed by gene name with other gene names in parentheses. All genes in each gene set are also shown with the key genes, identified by gene number, underlined. Genes that recur across multiple gene sets are bolded, italicized, and color-coded to show which gene sets that overlap across gene sets. The gene sets were determined based on differenti…
Composite Gene Set	Key Gene(s) (other names)	All Genes	All Associated GO Terms
1	cntO (zrmA)	PA5535, PA4065, PA4837, PA4834, PA4836, PA5536, PA5540, PA1922, PA4835, PA0781	zinc ion transport [GO:0006829]
2	sodM (sodA)	PA4467, PA4570, PA4468, PA2034, PA4469, PA4471, PA2033, PA3407, PA4470, PA0672	removal of superoxide radicals [GO:0019430], siderophore transport [GO:0015891], heme oxidation [GO:0006788]
3	pchE, fptA, pchF	PA4228, PA4231, PA4226, PA4218, PA4225, PA4230, PA4221, PA4229, PA4224, PA4223, PA4220	pyochelin biosynthetic process [GO:0042864]
4a6	pvdA, pvdL, pvdI, pvdD, pvdJ	PA2412, PA2413, PA2386, PA2394, PA2395, PA2397, PA2411, PA2385, PA2396, PA2427, PA2424, PA2425, PA2402, PA2400, PA2392, PA2399, PA2398, PA2401	pyoverdine biosynthetic process [GO:0002049]
5	fumC2	PA1323, PA2071, PA0853, PA3691, PA3692, PA0854, PA4876, PA1324	tricarboxylic acid cycle [GO:0006099]
7	prs, secY	PA4670, PA1800, PA4671, PA4432, PA4244, PA4240, PA4243, PA0579, PA4433, PA4247, PA3744, PA4262, PA4245, PA4273	ribonucleoside monophosphate biosynthetic process [GO:0009156]; protein transport by the Sec complex [GO:0043952]; chaperone-mediated protein folding [GO:0061077]
8	tpiA	PA2970, PA4746, PA4748, PA2971, PA4276, PA3744, PA1800, PA3745, PA3743	glycolytic process [GO:0006096]; gluconeogenesis [GO:0006094]; glycerol catabolic process [GO:0019563]; protein secretion [GO:0009306]
9	vgrG4 (vgrG1c)	PA0080, PA0086, PA0085, PA2684, PA0088, PA0082, PA0076, PA0087, PA0084	protein secretion by the type VI secretion system [GO:0033103]
10	norB	PA0521, PA0520, PA0524, PA0514, PA0523, PA3391, PA3393, PA0525, PA3392	denitrification pathway [GO:0019333]
11	ipk (ispE; ychB)	PA0767, PA4669, PA2627, PA4449	terpenoid biosynthetic process [GO:0016114]
12	yidC	PA5568, PA4480, PA4665, PA3827, PA3821, PA3822	protein transport by the Sec complex [GO:0043952]; lipopolysaccharide transport [GO:0015920]
13	psrA	PA0506, PA3006, PA3014, PA2953	fatty acid beta-oxidation [GO:0006635]; electron transport chain [GO:0022900]
14	oprI	PA1592, PA2853, PA0456, PA5253, PA0376, PA2966, PA4922, PA2738	lipid A biosynthetic process [GO:0009245], DNA recombination [GO:0006310]; positive regulation of DNA-templated transcription [GO:0045893]; regulation of translation [GO:0006417]
15	oprF	PA2743, PA1777, PA4265, PA2742, PA4922, PA4237, PA4407	ribosome disassembly [GO:0032790], cell division [GO:0051301]; protein polymerization [GO:0051258]
16	groEL (mopA), dnaK, htpG, clpB	PA4762, PA4385, PA4386, PA5054, PA4761, PA1596, PA5053, PA4760, PA4542, PA0779, PA4061, PA3126	chaperone cofactor-dependent protein refolding [GO:0051085]; protein folding [GO:0006457]; protein quality control for misfolded or incompletely synthesized proteins [GO:0006515]
17	pilA	PA2730, PA4527, PA4525, PA2732, PA2731, PA1939, PA2733, PA2734	type IV pilus-dependent motility [GO:0043107]; DNA restriction-modification system [GO:0009307]
18	algU, mucA	PA1592, PA0762, PA5261, PA0763, PA3385, PA3819, PA2738, PA0763	cellular response to cell envelope stress [GO:0036460] or oxidative stress [GO:1902884]; alginic acid biosynthetic process [GO:0042121] bacterial-type flagellum-dependent swarming motility [GO:0071978]; type IV pilus-dependent motility [GO:0043107]
19	clpA	PA2620, PA1802, PA2622, PA2621, PA1728, PA2586	protein unfolding [GO:0043335]; proteolysis [GO:0006508]
20	arcD, arcA	PA5427, PA4067, PA5170, PA3337, PA5171, PA1789, PA4352, PA4328, PA5172, PA5173, PA0141	arginine deiminase pathway [GO:0019546]; lipopolysaccharide core region biosynthetic process [GO:0009244]
21	fliC	PA1093, PA1092, PA1095, PA1094, PA1096	bacterial-type flagellum-dependent cell motility [GO:0071973]
22	PA5178	PA5060, PA2622, PA5178, PA5288, PA0329, PA3040, PA3031, PA5212, PA1592, PA4607	regulation of gene expression [GO:0010468], response to potassium ion [GO:0035864],cellular response to antibiotic [GO:0071236]; regulation of nitrogen utilization [GO:0006808]
23	icd	PA1580, PA2623, PA5013, PA4407, PA4944	FtsZ-dependent cytokinesis [GO:0043093]; tricarboxylic acid cycle [GO:0006099]; regulation of RNA stability [GO:0043487]
24	lon	PA4943, PA1803, PA4386, PA1802, PA3813, PA1847, PA4944, PA4385, PA4761	chaperone cofactor-dependent protein refolding [GO:0051085]; protein refolding [GO:0042026]; intracellular iron ion homeostasis [GO:0006879]

## Sheet: 2 Pruned Gene Sets
Composite Gene Set	Core Gene(s)	All Genes	Associated GO Terms
1	cntO / zrmA	PA5535, PA4065, PA4837, PA4834, PA4836, PA5536, PA5540, PA1922, PA4835, PA0781	nickel cation transport [GO:0015675]; zinc ion transport [GO:0006829],nicotianamine biosynthetic process [GO:0030418],regulation of gene expression [GO:0010468],siderophore transmembrane transport [GO:0044718]
2	sodA / sodM	PA4467, PA4570, PA4468, PA2034, PA4469, PA4471, PA2033, PA3407, PA4470, PA0672	zinc ion transmembrane transport [GO:0071577],,removal of superoxide radicals [GO:0019430],cellular response to iron ion [GO:0071281],cellular response to iron ion starvation [GO:0010106]; iron import into cell [GO:0033212]; siderophore transport [GO:0015891],cellular response to iron ion starvation [GO:0010106]; fumarate metabolic process [GO:0006106]; tricarboxylic acid cycle [GO:0006099],cellu…
3	pchE, fptA, pchF	PA4228, PA4231, PA4226, PA4218, PA4225, PA4230, PA4221, PA4229, PA4224, PA4223, PA4220	antibiotic biosynthetic process [GO:0017000],pyochelin biosynthetic process [GO:0042864]; salicylic acid biosynthetic process [GO:0009697],amino acid activation for nonribosomal peptide biosynthetic process [GO:0043041]; enterobactin biosynthetic process [GO:0009239],peptidoglycan transport [GO:0015835]; regulation of beta-lactamase activity [GO:0033252]; response to antibiotic [GO:0046677],amino…
4	pvdA, pvdL, pvdI	PA2412, PA2413, PA2386, PA2394, PA2395, PA2397, PA2411, PA2385, PA2396, PA2427, PA2424, PA2425, PA2402, PA2400	pyoverdine biosynthetic process [GO:0002049]; siderophore biosynthetic process [GO:0019290],pyoverdine biosynthetic process [GO:0002049],lipid biosynthetic process [GO:0008610],antibiotic biosynthetic process [GO:0017000]; bacterial-type flagellum-dependent swarming motility [GO:0071978]; pyoverdine biosynthetic process [GO:0002049]; quorum sensing [GO:0009372]; response to antibiotic [GO:0046677…
5	fumC2	PA1323, PA2071, PA0853, PA3691, PA3692, PA0854, PA4876, PA1324	ribosome disassembly [GO:0032790],fumarate metabolic process [GO:0006106]; malate metabolic process [GO:0006108]; tricarboxylic acid cycle [GO:0006099]
6	pvdD, pvdJ	PA2397, PA2392, PA2399, PA2386, PA2400, PA2402, PA2398, PA2427, PA2401, PA2396	intracellular iron ion homeostasis [GO:0006879]; pyoverdine biosynthetic process [GO:0002049],peptide transport [GO:0015833]; pyoverdine biosynthetic process [GO:0002049],'de novo' IMP biosynthetic process [GO:0006189]; pyoverdine biosynthetic process [GO:0002049],modulation of process of another organism [GO:0035821]; pyoverdine biosynthetic process [GO:0002049],,organic substance biosynthetic p…
7	prs, tig, secY	PA4670, PA1800, PA4671, PA4432, PA4244, PA4240, PA4243, PA0579, PA4433, PA1800, PA4247, PA3744, PA4262, PA4245, PA4273	5-phosphoribose 1-diphosphate biosynthetic process [GO:0006015]; phosphorylation [GO:0016310]; purine nucleotide biosynthetic process [GO:0006164]; ribonucleoside monophosphate biosynthetic process [GO:0009156],translation [GO:0006412],maturation of SSU-rRNA from tricistronic rRNA transcript (SSU-rRNA, 5.8S rRNA, LSU-rRNA) [GO:0000462]; ribosomal small subunit assembly [GO:0000028]; translation […
8	tpiA	PA2970, PA4746, PA4748, PA2971, PA4276, PA3744, PA1800, PA3745, PA3743	de novo' cotranslational protein folding [GO:0051083]; cell cycle [GO:0007049]; cell division [GO:0051301]; chaperone-mediated protein folding [GO:0061077]; protein transport [GO:0015031]; protein unfolding [GO:0043335], ribosomal small subunit biogenesis [GO:0042274]; rRNA processing [GO:0006364], translation [GO:0006412],ribosomal small subunit assembly [GO:0000028]; translation [GO:0006412],gl…
9	vgrG1c / vgrG4	PA0080, PA0086, PA0085, PA2684, PA0088, PA0082, PA0076, PA0087, PA0084	protein secretion by the type VI secretion system [GO:0033103]
10	norB	PA0521, PA0520, PA0524, PA0514, PA0523, PA3391, PA3393, PA0525, PA3392	aerobic electron transport chain [GO:0019646]; aerobic respiration [GO:0009060],aerobic electron transport chain [GO:0019646],,aerobic respiration [GO:0009060]; denitrification pathway [GO:0019333]; electron transport coupled proton transport [GO:0015990]; respiratory electron transport chain [GO:0022904],heme biosynthetic process [GO:0006783],positive regulation of DNA-templated transcription [G…
11	ispE / ipk / ychB	PA0767, PA4669, PA2627, PA4449	positive regulation of translation [GO:0045727],isopentenyl diphosphate biosynthetic process, methylerythritol 4-phosphate pathway [GO:0019288]; phosphorylation [GO:0016310]; terpenoid biosynthetic process [GO:0016114],,histidine biosynthetic process [GO:0000105]
12	yidC	PA5568, PA4480, PA4665, PA3827, PA3821, PA3822	protein insertion into membrane [GO:0051205]; protein transport [GO:0015031],regulation of cell shape [GO:0008360],,lipopolysaccharide transport [GO:0015920],intracellular protein transmembrane transport [GO:0065002]; protein targeting [GO:0006605]; protein transport [GO:0015031]; protein transport by the Sec complex [GO:0043952],protein transport [GO:0015031]
13	psrA	PA0506, PA3006, PA3014, PA2953	negative regulation of DNA-templated transcription [GO:0045892]; positive regulation of DNA-templated transcription [GO:0045893]; positive regulation of protein secretion [GO:0050714]; regulation of DNA-templated transcription [GO:0006355],fatty acid beta-oxidation [GO:0006635],electron transport chain [GO:0022900]
14	oprI	PA1592, PA2853, PA0456, PA5253, PA0376, PA2966, PA4922, PA2738	regulation of gene expression [GO:0010468],alginic acid biosynthetic process [GO:0042121]; regulation of DNA-templated transcription [GO:0006355]; regulation of single-species biofilm formation [GO:1900190],DNA-templated transcription initiation [GO:0006352]; response to heat [GO:0009408],lipid A biosynthetic process [GO:0009245], DNA recombination [GO:0006310]; positive regulation of DNA-templat…
15	oprF	PA2743, PA1777, PA4265, PA2742, PA4922, PA4237, PA4407	ribosome disassembly [GO:0032790],adhesion of symbiont to host [GO:0044406]; monoatomic ion transport [GO:0006811]; regulation of cell shape [GO:0008360],translational elongation [GO:0006414],translation [GO:0006412], cell division [GO:0051301]; division septum assembly [GO:0000917]; FtsZ-dependent cytokinesis [GO:0043093]; protein polymerization [GO:0051258]
16	groEL / groL / mopA, dnaK, htpG, clpB	PA4762, PA4385, PA4386, PA5054, PA4761, PA1596, PA5053, PA4760, PA4542, PA0779, PA4061, PA3126	protein folding [GO:0006457],protein unfolding [GO:0043335]; proteolysis involved in protein catabolic process [GO:0051603],DNA damage response [GO:0006974]; protein folding [GO:0006457]; response to heat [GO:0009408],proteolysis involved in protein catabolic process [GO:0051603],chaperone cofactor-dependent protein refolding [GO:0051085]; DNA replication [GO:0006260]; protein refolding [GO:00420…
17	pilA / fimA	PA2730, PA4527, PA4525, PA2732, PA2731, PA1939, PA2733, PA2734	protein secretion by the type II secretion system [GO:0015628],cell adhesion involved in single-species biofilm formation [GO:0043709]; regulation of calcium-mediated signaling [GO:0050848]; single-species biofilm formation on inanimate substrate [GO:0044011]; type IV pilus-dependent motility [GO:0043107],DNA restriction-modification system [GO:0009307]
18	algU, mucA	PA1592, PA0762, PA5261, PA0763, PA3385, PA3819, PA2738, PA0763	DNA recombination [GO:0006310]; positive regulation of DNA-templated transcription [GO:0045893]; regulation of translation [GO:0006417], alginic acid biosynthetic process [GO:0042121]; cellular response to antibiotic [GO:0071236]; cellular response to cell envelope stress [GO:0036460]; DNA-templated transcription initiation [GO:0006352]; negative regulation of bacterial-type flagellum-dependent c…
19	clpA	PA2620, PA1802, PA2622, PA2621, PA1728, PA2586	cellular response to heat [GO:0034605]; protein unfolding [GO:0043335]; proteolysis [GO:0006508],bacterial-type flagellum-dependent swarming motility [GO:0071978]; cellular response to antibiotic [GO:0071236]; protein catabolic process [GO:0030163]; proteolysis [GO:0006508]; single-species biofilm formation [GO:0044010]; single-species biofilm formation on inanimate substrate [GO:0044011],,phosph…
20	arcD, arcA	PA5427, PA4067, PA5170, PA3337, PA5171, PA1789, PA4352, PA4328, PA5172, PA5173, PA0141	transmembrane transport [GO:0055085],arginine deiminase pathway [GO:0019546]; L-arginine transmembrane transport [GO:1903826],ADP-L-glycero-beta-D-manno-heptose biosynthetic process [GO:0097171]; lipopolysaccharide core region biosynthetic process [GO:0009244],arginine catabolic process to ornithine [GO:0019547]; arginine deiminase pathway [GO:0019546],arginine biosynthetic process via ornithine …
21	fliC	PA1093, PA1092, PA1095, PA1094, PA1096	bacterial-type flagellum-dependent cell motility [GO:0071973],bacterial-type flagellum assembly [GO:0044780]; bacterial-type flagellum-dependent cell motility [GO:0071973],bacterial-type flagellum-dependent cell motility [GO:0071973]; cell adhesion [GO:0007155]
22	PA5178	PA5060, PA2622, PA5178, PA5288, PA0329, PA3040, PA3031, PA5212, PA1592, PA4607	regulation of DNA-templated transcription [GO:0006355]; regulation of gene expression [GO:0010468], response to potassium ion [GO:0035864],cellular response to antibiotic [GO:0071236]; regulation of nitrogen utilization [GO:0006808]
23	icd	PA1580, PA2623, PA5013, PA4407, PA4944	cell division [GO:0051301]; division septum assembly [GO:0000917]; FtsZ-dependent cytokinesis [GO:0043093]; protein polymerization [GO:0051258], tricarboxylic acid cycle [GO:0006099],glyoxylate cycle [GO:0006097]; tricarboxylic acid cycle [GO:0006099],aspartate biosynthetic process [GO:0006532]; isoleucine biosynthetic process [GO:0009097]; leucine biosynthetic process [GO:0009098]; valine biosyn…
24	lon	PA4943, PA1803, PA4386, PA1802, PA3813, PA1847, PA4944, PA4385, PA4761	chaperone cofactor-dependent protein refolding [GO:0051085]; protein refolding [GO:0042026]; response to heat [GO:0009408],chaperone cofactor-dependent protein refolding [GO:0051085],bacterial-type flagellum-dependent swimming motility [GO:0071977]; biological process involved in interaction with host [GO:0051701]; chaperone cofactor-dependent protein refolding [GO:0051085]; protein refolding [GO…

## Sheet: 3 Consolidated Gene Sets
Composite Gene Set	Core Gene(s)	All Genes
1	cntO / zrmA	PA5535, PA4065, PA4837, PA4834, PA4836, PA5536, PA5540, PA1922, PA4835, PA0781
2	sodA / sodM	PA4467, PA4570, PA4468, PA2034, PA4469, PA4471, PA2033, PA3407, PA4470, PA0672
3	pchE, fptA, pchF	PA4228, PA4231, PA4226, PA4218, PA4225, PA4230, PA4221, PA4229, PA4224, PA4223, PA4220
4	pvdA, pvdL, pvdI	PA2412, PA2413, PA2386, PA2394, PA2395, PA2397, PA2411, PA2385, PA2396, PA2427, PA2424, PA2452, PA2425, PA2402, PA2400, PA2393, PA2401, PA2399
5	fumC2	PA1323, PA2071, PA0853, PA3691, PA5483, PA3692, PA0854, PA4972, PA4876, PA1324
6	pvdD, pvdJ	PA2397, PA2392, PA2399, PA2386, PA2400, PA2402, PA2398, PA2427, PA2401, PA2396
7	prs, tig, secY	PA4670, PA1800, PA4671, PA4432, PA4244, PA4240, PA4243, PA0579, PA4433, PA4239, PA4265, PA1800, PA4247, PA4266, PA3744, PA4262, PA4245, PA4257, PA4273
8	tpiA	PA2970, PA4746, PA4748, PA2971, PA4276, PA3744, PA1800, PA3745, PA3743, PA4747
9	vgrG1c / vgrG4	PA0080, PA0086, PA2685, PA0085, PA2684, PA0088, PA0082, PA0076, PA0087, PA0084
10	norB	PA0521, PA0520, PA0524, PA0514, PA0523, PA3391, PA3393, PA3394, PA0525, PA3392
11	ispE / ipk / ychB	PA5128, PA0767, PA0904, PA5045, PA4669, PA3471, PA2627, PA5362, PA4449, PA4459
12	yidC	PA5568, PA4480, PA4665, PA4563, PA4932, PA0380, PA3827, PA3821, PA3820, PA3822
13	psrA	PA3013, PA0506, PA3006, PA3014, PA2953
14	oprI	PA2742, PA1592, PA2853, PA0456, PA1777, PA5253, PA0376, PA2966, PA4922, PA2738
15	oprF	PA2743, PA1802, PA1777, PA4265, PA2742, PA4922, PA0139, PA4237, PA2853, PA4407
16	groEL / groL / mopA, dnaK, htpG, clpB	PA4762, PA1589, PA4385, PA5556, PA4386, PA5054, PA4269, PA2952, PA4761, PA1596, PA5053, PA4760, PA4542, PA0779, PA4061, PA4387, PA3126
17	pilA / fimA	PA2730, PA4527, PA4525, PA2732, PA2731, PA2735, PA2736, PA1939, PA2733, PA2734
18	algU, mucA	PA1592, PA0762, PA5261, PA0763, PA2621, PA0833, PA3031, PA3385, PA3819, PA2738, PA2853, PA0764, PA0763, PA2620, PA1777
19	clpA	PA3349, PA2620, PA1802, PA2622, PA2621, PA0763, PA1728, PA1454, PA2586, PA4751
20	arcD, arcA	PA5427, PA4067, PA5170, PA3337, PA5171, PA1789, PA4352, PA4328, PA5172, PA5173, PA3309, PA0141
21	fliC	PA1093, PA1086, PA1092, PA1089, PA1095, PA1087, PA1088, PA1090, PA1094, PA1096
22	PA5178	PA5060, PA2622, PA5178, PA5288, PA0329, PA3040, PA3031, PA5212, PA1592, PA4607
23	icd	PA2951, PA1580, PA2623, PA5013, PA1777, PA2952, PA4407, PA4944, PA4751, PA1583
24	lon	PA4751, PA4943, PA1803, PA4386, PA1802, PA3813, PA1847, PA4944, PA4385, PA4761

## Sheet: 4 Raw ADAGE-ConstructedGeneSets
Core Gene	Gene Set (Full)
cntO / zrmA	PA5535, PA4065, PA4837, PA4834, PA4836, PA5536, PA5540, PA1922, PA4835, PA0781
sodA / sodM	PA4467, PA4570, PA4468, PA2034, PA4469, PA4471, PA2033, PA3407, PA4470, PA0672
pchE	PA4228, PA4231, PA4226, PA4218, PA4225, PA4230, PA4221, PA4229, PA4224, PA4223
fptA	PA4229, PA4231, PA4221, PA4225, PA4228, PA4224, PA4223, PA4220, PA4230, PA4226
pvdA	PA2412, PA2413, PA2386, PA2394, PA2395, PA2397, PA2411, PA2385, PA2396, PA2427
pchF	PA4224, PA4228, PA4225, PA4229, PA4226, PA4230, PA4221, PA4218, PA4231, PA4223
pvdL	PA2395, PA2424, PA2385, PA2394, PA2452, PA2425, PA2412, PA2402, PA2411, PA2413
fumC2	PA1323, PA2071, PA0853, PA3691, PA5483, PA3692, PA0854, PA4972, PA4876, PA1324
pvdI	PA2400, PA2393, PA2402, PA2394, PA2401, PA2399, PA2385, PA2411, PA2424, PA2413
pvdD	PA2397, PA2392, PA2399, PA2386, PA2400, PA2402, PA2398, PA2427, PA2401, PA2396
pvdJ	PA2402, PA2396, PA2400, PA2427, PA2401, PA2392, PA2398, PA2386, PA2399, PA2397
prs	PA4670, PA1800, PA4671, PA4432, PA4244, PA4240, PA4243, PA0579, PA4433, PA4239
tpiA	PA2970, PA4746, PA4748, PA2971, PA4276, PA3744, PA1800, PA3745, PA3743, PA4747
vgrG1c / vgrG4	PA0080, PA0086, PA2685, PA0085, PA2684, PA0088, PA0082, PA0076, PA0087, PA0084
norB	PA0521, PA0520, PA0524, PA0514, PA0523, PA3391, PA3393, PA3394, PA0525, PA3392
ispE / ipk / ychB	PA5128, PA0767, PA0904, PA5045, PA4669, PA3471, PA2627, PA5362, PA4449, PA4459
yidC	PA5568, PA4480, PA4665, PA4563, PA4932, PA0380, PA3827, PA3821, PA3820, PA3822
psrA	PA3013, PA0506, PA3006, PA3014, PA2953
secY	PA4262, PA1800, PA4243, PA4245, PA4239, PA4257, PA4273, PA4265, PA4244, PA4247
oprI	PA2742, PA1592, PA2853, PA0456, PA1777, PA5253, PA0376, PA2966, PA4922, PA2738
oprF	PA2743, PA1802, PA1777, PA4265, PA2742, PA4922, PA0139, PA4237, PA2853, PA4407
groEL / groL / mopA	PA4762, PA1589, PA4385, PA5556, PA4386, PA5054, PA4269, PA2952, PA4761, PA1596
pilA / fimA	PA2730, PA4527, PA4525, PA2732, PA2731, PA2735, PA2736, PA1939, PA2733, PA2734
dnaK	PA5054, PA0779, PA4761, PA5053, PA4762, PA4760, PA4542, PA4386, PA1596, PA4385
clpB	PA1596, PA4762, PA4542, PA4387, PA4761, PA0779, PA5054, PA3126, PA5053, PA4760
algU / algT	PA1592, PA0762, PA5261, PA0763, PA2621, PA0833, PA3031, PA3385, PA3819, PA2738
clpA	PA3349, PA2620, PA1802, PA2622, PA2621, PA0763, PA1728, PA1454, PA2586, PA4751
arcD	PA5427, PA4067, PA5170, PA3337, PA5171, PA1789, PA4352, PA4328, PA5172, PA5173
fliC	PA1093, PA1086, PA1092, PA1089, PA1095, PA1087, PA1088, PA1090, PA1094, PA1096
PA5178	PA5060, PA2622, PA5178, PA5288, PA0329, PA3040, PA3031, PA5212, PA1592, PA4607
icd	PA2951, PA1580, PA2623, PA5013, PA1777, PA2952, PA4407, PA4944, PA4751, PA1583
arcA	PA5170, PA4352, PA5171, PA3309, PA5172, PA5427, PA1789, PA0141, PA5173, PA4067
mucA	PA2853, PA0764, PA0762, PA0763, PA2620, PA3385, PA1777, PA1592, PA5261, PA3819
htpG	PA4761, PA4760, PA1596, PA4542, PA4762, PA0779, PA4385, PA4061, PA5054, PA5053
lon	PA4751, PA4943, PA1803, PA4386, PA1802, PA3813, PA1847, PA4944, PA4385, PA4761

## Sheet: 5 Abundant in ex vivo sputum
Locus ID	Protein Name	Gene Name	GO Biological Process	logFC	logCPM	FDR
PA4837	Metal-pseudopaline receptor CntO	cntO / zrmA	nickel cation transport [GO:0015675]; zinc ion transport [GO:0006829]	5.62141	9.03077	8.56949e-05
PA4468	Superoxide dismutase [Mn] (EC 1.15.1.1)	sodA	removal of superoxide radicals [GO:0019430]	5.11323	9.14584	5.99666e-05
PA4226	Pyochelin synthase PchE (EC 6.2.1.69) (L-cysteine--[L-cysteinyl-carrier protein] ligase) (Nonribosomal peptide synthase PchE)	pchE	amino acid activation for nonribosomal peptide biosynthetic process [GO:0043041]; enterobactin biosynthetic process [GO:0009239]	4.81768	9.8326	0.000141408
PA4221	Fe(3+)-pyochelin receptor (Fe(III)-pyochelin receptor)	fptA	NA	4.80085	9.96119	5.66363e-06
PA2386	L-ornithine N(5)-monooxygenase (EC 1.14.13.195) (L-ornithine N(5)-hydroxylase) (Ornithine hydroxylase) (L-ornithine N(5)-oxygenase) (Pyoverdin biosynthesis protein A)	pvdA	intracellular iron ion homeostasis [GO:0006879]; pyoverdine biosynthetic process [GO:0002049]	4.71212	9.52973	0.000257039
PA3599	Probable transcriptional regulator	PA3599	regulation of DNA-templated transcription [GO:0006355]	4.2485	9.603	5.36093e-07
PA4225	Pyochelin synthase PchF (EC 6.2.1.69) (L-cysteine--[L-cysteinyl-carrier protein] ligase) (Nonribosomal peptide synthase PchF)	pchF	amino acid activation for nonribosomal peptide biosynthetic process [GO:0043041]; secondary metabolite biosynthetic process [GO:0044550]	4.14205	10.0856	0.000678051
PA2424	PvdL	pvdL	lipid biosynthetic process [GO:0008610]; pyoverdine biosynthetic process [GO:0002049]	4.12054	11.052	0.000258159
PA4470	Fumarate hydratase class II 2 (Fumarase C 2) (EC 4.2.1.2) (Aerobic fumarase 2) (Iron-independent fumarase 2)	fumC2	cellular response to iron ion starvation [GO:0010106]; fumarate metabolic process [GO:0006106]; tricarboxylic acid cycle [GO:0006099]	4.07781	10.2075	0.000215961
PA2402	Probable non-ribosomal peptide synthetase	pvdI	organic substance biosynthetic process [GO:1901576]	3.88989	11.6505	0.000160545
PA3530	BFD-like [2Fe-2S]-binding domain-containing protein	bfd	NA	3.82501	9.42882	0.0102301
PA4432	30S ribosomal protein S9	rpsI	translation [GO:0006412]	3.76077	10.984	0.000169424
PA2399	Pyoverdine synthetase D	pvdD	amino acid activation for nonribosomal peptide biosynthetic process [GO:0043041]; pyoverdine biosynthetic process [GO:0002049]; secondary metabolite biosynthetic process [GO:0044550]	3.60713	10.7992	0.000278596
PA2400	PvdJ	pvdJ	amino acid activation for nonribosomal peptide biosynthetic process [GO:0043041]; pyoverdine biosynthetic process [GO:0002049]; secondary metabolite biosynthetic process [GO:0044550]	3.54478	10.492	0.000386675
PA4568	50S ribosomal protein L21	rplU	translation [GO:0006412]	3.54003	11.4608	0.00235652
PA4934	30S ribosomal protein S18	rpsR	translation [GO:0006412]	3.47464	9.94546	0.00058962
PA3744	Ribosome maturation factor RimM	rimM	ribosomal small subunit biogenesis [GO:0042274]; rRNA processing [GO:0006364]	3.42164	10.2647	0.000124257
PA4935	30S ribosomal protein S6	rpsF	translation [GO:0006412]	3.34508	10.7569	0.000834521
PA4433	50S ribosomal protein L13	rplM	negative regulation of translation [GO:0017148]; translation [GO:0006412]	3.30014	9.77756	0.000601245
PA3743	tRNA (guanine-N(1)-)-methyltransferase (EC 2.1.1.228) (M1G-methyltransferase) (tRNA [GM37] methyltransferase)	trmD	tRNA N1-guanine methylation [GO:0002939]	3.26605	10.1389	0.0012339
PA4670	Ribose-phosphate pyrophosphokinase (RPPK) (EC 2.7.6.1) (5-phospho-D-ribosyl alpha-1-diphosphate synthase) (Phosphoribosyl diphosphate synthase) (Phosphoribosyl pyrophosphate synthase) (P-Rib-PP synthase) (PRPP synthase) (PRPPase)	prs	5-phosphoribose 1-diphosphate biosynthetic process [GO:0006015]; phosphorylation [GO:0016310]; purine nucleotide biosynthetic process [GO:0006164]; ribonucleoside monophosphate biosynthetic process [GO:0009156]	3.19239	9.92197	0.00748434
PA3745	30S ribosomal protein S16	rpsP	translation [GO:0006412]	3.06831	9.07848	7.35164e-05
PA0519	Nitrite reductase (EC 1.7.2.1) (Cytochrome cd1) (Cytochrome oxidase) (Hydroxylamine reductase) (EC 1.7.99.1)	nirS	NA	3.05354	10.043	0.000344154
PA4566	GTPase Obg (EC 3.6.5.-) (GTP-binding protein Obg)	obg	ribosome biogenesis [GO:0042254]	3.01732	9.99981	0.029132
PA4932	50S ribosomal protein L9	rplI	translation [GO:0006412]	2.99721	10.1698	0.000188116
PA3656	30S ribosomal protein S2	rpsB	translation [GO:0006412]	2.98917	10.8345	0.00292803
PA4933	Transmembrane protein	PA4933	NA	2.90684	10.5964	0.000523275
PA5315	50S ribosomal protein L33	rpmG	translation [GO:0006412]	2.89956	8.94317	0.0220337
PA2851	Elongation factor P (EF-P)	efp	NA	2.89892	9.07609	1.90805e-05
PA4748	Triosephosphate isomerase (TIM) (TPI) (EC 5.3.1.1) (Triose-phosphate isomerase)	tpiA	gluconeogenesis [GO:0006094]; glyceraldehyde-3-phosphate biosynthetic process [GO:0046166]; glycerol catabolic process [GO:0019563]; glycolytic process [GO:0006096]	2.79352	10.138	0.000304387
PA4567	50S ribosomal protein L27	rpmA	translation [GO:0006412]	2.76604	9.73017	0.00594525
PA5557	ATP synthase subunit delta (ATP synthase F(1) sector subunit delta) (F-type ATPase subunit delta) (F-ATPase subunit delta)	atpH	proton motive force-driven ATP synthesis [GO:0015986]	2.75025	9.78751	0.000150597
PA3126	Heat-shock protein IbpA	ibpA	NA	2.72653	12.0889	0.0131106
PA3655	Elongation factor Ts (EF-Ts)	tsf	translational elongation [GO:0006414]	2.68816	9.32149	0.000980834
PA5558	ATP synthase subunit b (ATP synthase F(0) sector subunit b) (ATPase subunit I) (F-type ATPase subunit b) (F-ATPase subunit b)	atpF	NA	2.66436	10.1383	0.00014209
PA2971	Large ribosomal RNA subunit accumulation protein YceD (23S rRNA accumulation protein YceD)	PA2971	NA	2.65232	9.86189	0.000960521
PA2685	Type VI secretion system spike protein VgrG1c	vgrG1c	protein secretion by the type VI secretion system [GO:0033103]	2.64137	9.51365	0.0311649
PA5049	50S ribosomal protein L31	rpmE	translation [GO:0006412]	2.61926	9.61333	0.0265275
PA4244	50S ribosomal protein L15	rplO	translation [GO:0006412]	2.57637	10.1573	5.5454e-05
PA4262	50S ribosomal protein L4	rplD	translation [GO:0006412]	2.55771	10.7145	0.000763691
PA4248	50S ribosomal protein L6	rplF	cytoplasmic translation [GO:0002181]	2.55523	10.4233	0.00123109
PA4263	50S ribosomal protein L3	rplC	translation [GO:0006412]	2.52687	11.183	0.0007496
PA3244	Septum site-determining protein MinD (Cell division inhibitor MinD)	minD	negative regulation of cell division [GO:0051782]	2.52213	9.29888	0.00644883
PA5560	ATP synthase subunit a (ATP synthase F0 sector subunit a) (F-ATPase subunit 6)	atpB	proton motive force-driven plasma membrane ATP synthesis [GO:0042777]	2.47953	9.91604	0.00445201
PA4245	50S ribosomal protein L30	rpmD	translation [GO:0006412]	2.47631	9.05629	8.83871e-05
PA4261	50S ribosomal protein L23	rplW	ribosomal large subunit assembly [GO:0000027]; translation [GO:0006412]	2.46201	8.97062	0.000702516
PA0524	Nitric oxide reductase subunit B (EC 1.7.2.5) (NOR large subunit) (Nitric oxide reductase cytochrome b subunit)	norB	aerobic respiration [GO:0009060]; denitrification pathway [GO:0019333]; electron transport coupled proton transport [GO:0015990]; respiratory electron transport chain [GO:0022904]	2.44618	9.48338	0.04018
PA5556	ATP synthase subunit alpha (EC 7.1.2.2) (ATP synthase F1 sector subunit alpha) (F-ATPase subunit alpha)	atpA	proton motive force-driven ATP synthesis [GO:0015986]	2.42741	11.4166	0.000436477
PA4741	30S ribosomal protein S15	rpsO	translation [GO:0006412]	2.39921	10.7386	0.00217132
PA5316	50S ribosomal protein L28	rpmB	translation [GO:0006412]	2.3831	10.2028	0.0266554
PA4669	4-diphosphocytidyl-2-C-methyl-D-erythritol kinase (CMK) (EC 2.7.1.148) (4-(cytidine-5'-diphospho)-2-C-methyl-D-erythritol kinase)	ispE	isopentenyl diphosphate biosynthetic process, methylerythritol 4-phosphate pathway [GO:0019288]; phosphorylation [GO:0016310]; terpenoid biosynthetic process [GO:0016114]	2.38059	9.7495	0.00491484
PA4247	50S ribosomal protein L18	rplR	translation [GO:0006412]	2.37362	9.51961	0.000885336
PA5568	Membrane protein insertase YidC (Foldase YidC) (Membrane integrase YidC) (Membrane protein YidC)	yidC	protein insertion into membrane [GO:0051205]; protein transport [GO:0015031]	2.36426	9.36192	0.000599389
PA4264	30S ribosomal protein S10	rpsJ	translation [GO:0006412]	2.31476	9.85455	0.000282167
PA5559	ATP synthase subunit c (ATP synthase F(0) sector subunit c) (F-type ATPase subunit c) (F-ATPase subunit c) (Lipid-binding protein)	atpE	proton motive force-driven ATP synthesis [GO:0015986]	2.30896	9.34812	0.000360428
PA4249	30S ribosomal protein S8	rpsH	translation [GO:0006412]	2.30814	9.97616	0.000640851
PA4671	50S ribosomal protein L25 (General stress protein CTC)	rplY / ctc	translation [GO:0006412]	2.30441	10.6635	0.0054143
PA3006	Transcriptional regulator PsrA	psrA	negative regulation of DNA-templated transcription [GO:0045892]; positive regulation of DNA-templated transcription [GO:0045893]; positive regulation of protein secretion [GO:0050714]; regulation of DNA-templated transcription [GO:0006355]	2.30014	10.3391	0.0166938

## Sheet: 6 Most DE ex vivo sputum vs ASM
Locus ID	Protein Name	Gene Name	GO Biological Process	logFC	logCPM	FDR
PA4837	Metal-pseudopaline receptor CntO	cntO / zrmA	nickel cation transport [GO:0015675]; zinc ion transport [GO:0006829]	5.62141	9.03077	8.56949e-05
PA4468	Superoxide dismutase [Mn] (EC 1.15.1.1)	sodA	removal of superoxide radicals [GO:0019430]	5.11323	9.14584	5.99666e-05
PA4226	Pyochelin synthase PchE (EC 6.2.1.69) (L-cysteine--[L-cysteinyl-carrier protein] ligase) (Nonribosomal peptide synthase PchE)	pchE	amino acid activation for nonribosomal peptide biosynthetic process [GO:0043041]; enterobactin biosynthetic process [GO:0009239]	4.81768	9.8326	0.000141408
PA4221	Fe(3+)-pyochelin receptor (Fe(III)-pyochelin receptor)	fptA	NA	4.80085	9.96119	5.66363e-06
PA2386	L-ornithine N(5)-monooxygenase (EC 1.14.13.195) (L-ornithine N(5)-hydroxylase) (Ornithine hydroxylase) (L-ornithine N(5)-oxygenase) (Pyoverdin biosynthesis protein A)	pvdA	intracellular iron ion homeostasis [GO:0006879]; pyoverdine biosynthetic process [GO:0002049]	4.71212	9.52973	0.000257039
PA3599	Probable transcriptional regulator	PA3599	regulation of DNA-templated transcription [GO:0006355]	4.2485	9.603	5.36093e-07
PA4225	Pyochelin synthase PchF (EC 6.2.1.69) (L-cysteine--[L-cysteinyl-carrier protein] ligase) (Nonribosomal peptide synthase PchF)	pchF	amino acid activation for nonribosomal peptide biosynthetic process [GO:0043041]; secondary metabolite biosynthetic process [GO:0044550]	4.14205	10.0856	0.000678051
PA2424	PvdL	pvdL	lipid biosynthetic process [GO:0008610]; pyoverdine biosynthetic process [GO:0002049]	4.12054	11.052	0.000258159
PA4470	Fumarate hydratase class II 2 (Fumarase C 2) (EC 4.2.1.2) (Aerobic fumarase 2) (Iron-independent fumarase 2)	fumC2	cellular response to iron ion starvation [GO:0010106]; fumarate metabolic process [GO:0006106]; tricarboxylic acid cycle [GO:0006099]	4.07781	10.2075	0.000215961
PA2402	Probable non-ribosomal peptide synthetase	pvdI	organic substance biosynthetic process [GO:1901576]	3.88989	11.6505	0.000160545
PA3530	BFD-like [2Fe-2S]-binding domain-containing protein	bfd	NA	3.82501	9.42882	0.0102301
PA4432	30S ribosomal protein S9	rpsI	translation [GO:0006412]	3.76077	10.984	0.000169424
PA2399	Pyoverdine synthetase D	pvdD	amino acid activation for nonribosomal peptide biosynthetic process [GO:0043041]; pyoverdine biosynthetic process [GO:0002049]; secondary metabolite biosynthetic process [GO:0044550]	3.60713	10.7992	0.000278596
PA2400	PvdJ	pvdJ	amino acid activation for nonribosomal peptide biosynthetic process [GO:0043041]; pyoverdine biosynthetic process [GO:0002049]; secondary metabolite biosynthetic process [GO:0044550]	3.54478	10.492	0.000386675
PA4568	50S ribosomal protein L21	rplU	translation [GO:0006412]	3.54003	11.4608	0.00235652
PA4934	30S ribosomal protein S18	rpsR	translation [GO:0006412]	3.47464	9.94546	0.00058962
PA3744	Ribosome maturation factor RimM	rimM	ribosomal small subunit biogenesis [GO:0042274]; rRNA processing [GO:0006364]	3.42164	10.2647	0.000124257
PA4935	30S ribosomal protein S6	rpsF	translation [GO:0006412]	3.34508	10.7569	0.000834521
PA4433	50S ribosomal protein L13	rplM	negative regulation of translation [GO:0017148]; translation [GO:0006412]	3.30014	9.77756	0.000601245
PA3743	tRNA (guanine-N(1)-)-methyltransferase (EC 2.1.1.228) (M1G-methyltransferase) (tRNA [GM37] methyltransferase)	trmD	tRNA N1-guanine methylation [GO:0002939]	3.26605	10.1389	0.0012339
PA4670	Ribose-phosphate pyrophosphokinase (RPPK) (EC 2.7.6.1) (5-phospho-D-ribosyl alpha-1-diphosphate synthase) (Phosphoribosyl diphosphate synthase) (Phosphoribosyl pyrophosphate synthase) (P-Rib-PP synthase) (PRPP synthase) (PRPPase)	prs	5-phosphoribose 1-diphosphate biosynthetic process [GO:0006015]; phosphorylation [GO:0016310]; purine nucleotide biosynthetic process [GO:0006164]; ribonucleoside monophosphate biosynthetic process [GO:0009156]	3.19239	9.92197	0.00748434
PA3745	30S ribosomal protein S16	rpsP	translation [GO:0006412]	3.06831	9.07848	7.35164e-05
PA0519	Nitrite reductase (EC 1.7.2.1) (Cytochrome cd1) (Cytochrome oxidase) (Hydroxylamine reductase) (EC 1.7.99.1)	nirS	NA	3.05354	10.043	0.000344154
PA4566	GTPase Obg (EC 3.6.5.-) (GTP-binding protein Obg)	obg	ribosome biogenesis [GO:0042254]	3.01732	9.99981	0.029132
PA4932	50S ribosomal protein L9	rplI	translation [GO:0006412]	2.99721	10.1698	0.000188116
PA3656	30S ribosomal protein S2	rpsB	translation [GO:0006412]	2.98917	10.8345	0.00292803
PA4933	Transmembrane protein	PA4933	NA	2.90684	10.5964	0.000523275
PA5315	50S ribosomal protein L33	rpmG	translation [GO:0006412]	2.89956	8.94317	0.0220337
PA2851	Elongation factor P (EF-P)	efp	NA	2.89892	9.07609	1.90805e-05
PA4748	Triosephosphate isomerase (TIM) (TPI) (EC 5.3.1.1) (Triose-phosphate isomerase)	tpiA	gluconeogenesis [GO:0006094]; glyceraldehyde-3-phosphate biosynthetic process [GO:0046166]; glycerol catabolic process [GO:0019563]; glycolytic process [GO:0006096]	2.79352	10.138	0.000304387
PA4567	50S ribosomal protein L27	rpmA	translation [GO:0006412]	2.76604	9.73017	0.00594525
PA5557	ATP synthase subunit delta (ATP synthase F(1) sector subunit delta) (F-type ATPase subunit delta) (F-ATPase subunit delta)	atpH	proton motive force-driven ATP synthesis [GO:0015986]	2.75025	9.78751	0.000150597
PA3126	Heat-shock protein IbpA	ibpA	NA	2.72653	12.0889	0.0131106
PA3655	Elongation factor Ts (EF-Ts)	tsf	translational elongation [GO:0006414]	2.68816	9.32149	0.000980834
PA5558	ATP synthase subunit b (ATP synthase F(0) sector subunit b) (ATPase subunit I) (F-type ATPase subunit b) (F-ATPase subunit b)	atpF	NA	2.66436	10.1383	0.00014209
PA2971	Large ribosomal RNA subunit accumulation protein YceD (23S rRNA accumulation protein YceD)	PA2971	NA	2.65232	9.86189	0.000960521
PA2685	Type VI secretion system spike protein VgrG1c	vgrG1c	protein secretion by the type VI secretion system [GO:0033103]	2.64137	9.51365	0.0311649
PA5049	50S ribosomal protein L31	rpmE	translation [GO:0006412]	2.61926	9.61333	0.0265275
PA4244	50S ribosomal protein L15	rplO	translation [GO:0006412]	2.57637	10.1573	5.5454e-05
PA4262	50S ribosomal protein L4	rplD	translation [GO:0006412]	2.55771	10.7145	0.000763691
PA4248	50S ribosomal protein L6	rplF	cytoplasmic translation [GO:0002181]	2.55523	10.4233	0.00123109
PA4263	50S ribosomal protein L3	rplC	translation [GO:0006412]	2.52687	11.183	0.0007496
PA3244	Septum site-determining protein MinD (Cell division inhibitor MinD)	minD	negative regulation of cell division [GO:0051782]	2.52213	9.29888	0.00644883
PA5560	ATP synthase subunit a (ATP synthase F0 sector subunit a) (F-ATPase subunit 6)	atpB	proton motive force-driven plasma membrane ATP synthesis [GO:0042777]	2.47953	9.91604	0.00445201
PA4245	50S ribosomal protein L30	rpmD	translation [GO:0006412]	2.47631	9.05629	8.83871e-05
PA4261	50S ribosomal protein L23	rplW	ribosomal large subunit assembly [GO:0000027]; translation [GO:0006412]	2.46201	8.97062	0.000702516
PA0524	Nitric oxide reductase subunit B (EC 1.7.2.5) (NOR large subunit) (Nitric oxide reductase cytochrome b subunit)	norB	aerobic respiration [GO:0009060]; denitrification pathway [GO:0019333]; electron transport coupled proton transport [GO:0015990]; respiratory electron transport chain [GO:0022904]	2.44618	9.48338	0.04018
PA5556	ATP synthase subunit alpha (EC 7.1.2.2) (ATP synthase F1 sector subunit alpha) (F-ATPase subunit alpha)	atpA	proton motive force-driven ATP synthesis [GO:0015986]	2.42741	11.4166	0.000436477
PA4741	30S ribosomal protein S15	rpsO	translation [GO:0006412]	2.39921	10.7386	0.00217132
PA5316	50S ribosomal protein L28	rpmB	translation [GO:0006412]	2.3831	10.2028	0.0266554
PA4669	4-diphosphocytidyl-2-C-methyl-D-erythritol kinase (CMK) (EC 2.7.1.148) (4-(cytidine-5'-diphospho)-2-C-methyl-D-erythritol kinase)	ispE	isopentenyl diphosphate biosynthetic process, methylerythritol 4-phosphate pathway [GO:0019288]; phosphorylation [GO:0016310]; terpenoid biosynthetic process [GO:0016114]	2.38059	9.7495	0.00491484
PA4247	50S ribosomal protein L18	rplR	translation [GO:0006412]	2.37362	9.51961	0.000885336
PA5568	Membrane protein insertase YidC (Foldase YidC) (Membrane integrase YidC) (Membrane protein YidC)	yidC	protein insertion into membrane [GO:0051205]; protein transport [GO:0015031]	2.36426	9.36192	0.000599389
PA4264	30S ribosomal protein S10	rpsJ	translation [GO:0006412]	2.31476	9.85455	0.000282167
PA5559	ATP synthase subunit c (ATP synthase F(0) sector subunit c) (F-type ATPase subunit c) (F-ATPase subunit c) (Lipid-binding protein)	atpE	proton motive force-driven ATP synthesis [GO:0015986]	2.30896	9.34812	0.000360428
PA4249	30S ribosomal protein S8	rpsH	translation [GO:0006412]	2.30814	9.97616	0.000640851
PA4671	50S ribosomal protein L25 (General stress protein CTC)	rplY / ctc	translation [GO:0006412]	2.30441	10.6635	0.0054143
PA3006	Transcriptional regulator PsrA	psrA	negative regulation of DNA-templated transcription [GO:0045892]; positive regulation of DNA-templated transcription [GO:0045893]; positive regulation of protein secretion [GO:0050714]; regulation of DNA-templated transcription [GO:0006355]	2.30014	10.3391	0.0166938
