# Supplementary material for: Pseudomonas aeruginosa transcriptome analysis of metal restriction in ex vivo cystic fibrosis sputum
Source: Microbiol Spectr. 2024 Feb 22;12(4):e03157-23. doi: 10.1128/spectrum.03157-23 (PMC10986534; doi:10.1128/spectrum.03157-23)
Supplement: Table S3 — Average expression of all correlated gene sets across every sample. [file spectrum.03157-23-s0004.xlsx]

## Sheet: Sheet1
Table S3. Average expression of all correlated gene sets across every sample.
	GS1	GS2	GS3	GS4a6	GS5	GS7	GS8	GS9	GS10	GS11	GS12	GS13	GS14	GS15	GS16	GS17	GS18	GS19	GS20	GS21	GS22	GS23	GS24	Media_Group
ASM1	7.26878	7.71546	8.04769	9.70404	14.3356	11.7847	11.3083	10.9356	8.59494	10.7362	10.1791	13.1003	14.801	14.4898	13.1965	12.8991	14.9474	14.6698	13.0649	13.7165	14.9365	13.7794	14.2996	ASM
ASM_2	8.06355	9.11771	8.31765	9.68649	14.3724	11.3011	10.575	9.86776	10.0593	10.5232	9.33351	12.6266	14.2331	14.1925	12.1564	12.7987	15.021	15.3832	12.9402	14.5013	14.3569	13.5239	14.4243	ASM
ASM_3	7.89488	8.98777	8.40165	9.72536	13.5812	11.414	10.753	10.1166	9.19379	10.7518	9.47763	12.8249	14.0018	13.9097	11.9609	12.6985	14.8828	15.3152	13.142	14.3206	14.1996	13.2588	14.1893	ASM
Spu102	13.7198	14.26	13.685	13.7884	13.1229	14.2384	13.5712	13.293	10.5907	11.9137	12.0694	13.6989	13.8785	15.1951	14.7527	11.6255	13.6994	12.9923	13.8961	12.7323	12.9781	13.974	15.1242	Sputum
Spu106_M	8.00889	7.8419	7.26318	8.82295	11.5251	14.7688	14.7341	11.456	9.55527	12.8785	12.5373	14.9033	15.1698	15.7709	14.9347	13.8355	13.9133	13.4912	14.3429	11.8547	12.9626	14.5289	15.3042	Sputum_Metal
Spu106	13.4548	13.7332	13.9536	13.7294	12.4504	13.0208	13.0098	11.2741	8.73695	11.7315	11.524	13.1737	14.6272	14.2354	13.7447	13.2162	14.0299	13.2617	13.76	11.2864	13.2337	13.8472	14.3986	Sputum
Spu108_M	9.1127	8.11079	7.40727	10.3222	11.9941	15.8241	15.1732	12.2264	9.95183	13.1644	13.0497	13.9569	14.882	16.374	14.275	13.6743	14.1457	13.4365	14.1425	13.0084	12.9546	14.4816	15.2409	Sputum_Metal
Spu108	13.107	13.6287	13.0454	14.8365	13.0472	14.8139	14.0476	12.1419	9.56605	12.3678	12.2813	13.7133	14.6346	15.6351	13.5253	13.199	14.238	13.8488	13.1234	12.5237	13.3786	14.0016	14.6294	Sputum
Spu120_M	8.0404	7.97054	7.52166	8.71962	10.6027	14.9585	14.9701	11.3489	11.4304	13.1619	12.7172	15.629	14.7656	15.1096	15.1605	12.4221	14.0563	12.659	14.6445	12.316	12.0848	14.0493	15.0686	Sputum_Metal
Spu120	12.7848	13.0137	13.1906	13.3494	12.1003	14.0267	13.7079	10.7975	12.7523	12.2137	11.9607	14.2885	14.2745	14.6108	15.0879	12.6089	14.2992	13.171	13.4922	12.304	12.8147	13.536	15.1272	Sputum
Spu122_M	7.44454	7.13408	7.80503	10.2946	12.8107	14.8225	14.1037	12.5748	8.83939	12.6497	12.5344	13.0828	14.415	15.5585	12.9157	12.7046	13.6426	12.8271	14.5791	11.998	12.6995	13.8822	13.9338	Sputum_Metal
Spu122	13.1104	13.1406	13.0384	14.0655	12.808	13.4274	12.8951	11.1572	9.50291	11.6244	11.5094	12.8742	14.2072	15.0018	13.5449	12.3695	13.731	13.1009	14.0522	12.5798	12.921	13.6099	13.9815	Sputum
Spu124_M	8.08165	8.10446	7.72984	8.90005	10.2667	14.998	15.1545	10.104	9.86244	13.3418	12.7524	14.1934	14.0266	14.6817	13.2567	11.9719	13.7678	12.6228	13.2522	12.4469	11.686	13.5304	13.9526	Sputum_Metal
Spu124	11.9461	10.7827	9.59749	11.9703	9.73989	14.6067	14.4917	9.44912	9.31022	12.684	12.3336	13.5702	12.5873	13.7105	11.955	10.9178	12.8962	11.9106	12.0052	12.0815	10.7551	12.4779	12.8697	Sputum
Spu125_M	7.77971	8.03251	7.70697	10.1756	11.7584	15.1722	14.8651	12.1303	11.2568	13.0272	13.0148	15.3889	14.7641	15.2338	15.0868	11.9485	14.688	13.5075	14.5903	12.691	13.0094	13.9932	15.2547	Sputum_Metal
Spu125	7.83065	11.2885	11.0461	11.886	11.5698	15.173	14.6708	11.5007	10.929	12.829	12.9765	15.4427	14.7419	15.3687	15.6363	12.7211	14.4825	13.6937	14.9362	12.9397	12.8982	14.2389	15.7493	Sputum
Spu133_M	7.55189	7.83369	7.8579	9.7356	12.9133	12.6562	12.5617	11.1042	11.6013	11.6244	11.131	13.0004	14.7411	14.338	13.3664	12.5576	14.3343	13.9758	13.4684	12.0271	13.8125	13.3756	14.1941	Sputum_Metal
Spu133	12.7864	13.5731	12.9531	13.9111	13.1204	12.5061	12.3857	11.1413	11.5728	11.3295	11.1123	13.7967	14.7883	14.2925	14.5623	13.0218	14.886	14.1101	13.424	12.3651	14.0844	13.5298	14.9524	Sputum
Spu138_M	10.0525	9.71567	8.7904	11.4514	12.5606	13.4142	13.028	8.8143	9.44362	10.8454	10.8835	13.177	15.0367	15.1166	15.0657	11.7679	15.4957	13.4047	14.3712	13.967	13.4258	13.8494	15.504	Sputum_Metal
Spu138	11.3455	11.7696	9.14037	11.5673	12.9341	13.1452	12.8341	9.01365	9.48134	10.8066	10.6269	13.2571	15.274	14.9444	14.9686	11.8747	15.8312	13.6752	14.2868	13.9749	13.9082	13.8529	15.4661	Sputum
Spu145_M	9.72989	8.45136	8.47419	10.2535	12.607	14.2476	13.9276	10.5933	8.63185	12.2391	12.2068	12.9408	14.8459	15.1062	13.03	12.8095	13.9185	13.1141	13.6029	11.9601	13.0703	14.0652	14.2362	Sputum_Metal
Spu145	12.2611	12.2226	11.0924	13.6294	12.5232	14.0602	13.4139	10.2754	8.68162	11.7608	11.6666	12.9958	14.2819	15.1736	13.289	12.5127	13.7744	13.4441	14.3373	12.956	12.7157	13.8677	14.5129	Sputum
Spu153_M	8.75924	7.54777	8.3641	11.1484	12.7303	14.0075	13.4086	12.8343	11.017	12.1816	12.1014	13.7725	14.3511	15.1843	13.7602	12.6943	13.7331	12.7753	13.9129	12.7765	12.8826	13.7064	14.3932	Sputum_Metal
Spu153	12.6091	12.7518	13.1977	13.5612	12.8183	13.3323	12.1646	9.83628	10.4497	11.4753	11.2026	12.7994	14.2945	15.286	13.4832	12.8892	13.7157	13.5547	14.8285	13.4966	12.9811	13.7975	14.2366	Sputum
Spu203_M	7.16746	9.87631	9.30692	10.6615	13.5343	14.156	13.5696	12.6728	10.1979	11.9735	12.1108	14.6816	14.7829	15.4632	15.115	11.8956	14.599	13.5497	15.0802	12.8806	13.7277	14.2874	15.371	Sputum_Metal
Spu203	13.1093	13.6556	14.4738	12.9025	13.8225	14.0495	13.436	12.8495	9.30655	11.8592	12.2395	15.2997	14.7049	15.2969	16.1747	11.9584	14.7896	13.3865	14.6662	12.5358	13.8977	14.3761	15.8994	Sputum
Spu204_M	8.47096	8.62225	8.07876	9.03463	9.64501	15.1673	14.9507	9.68062	11.0524	12.9683	12.6592	15.2061	13.2672	14.453	12.2362	10.951	13.5002	11.7529	11.6775	12.4578	11.1886	13.0843	13.0399	Sputum_Metal
Spu204	11.1897	10.1029	9.03001	10.5915	9.73934	14.9646	14.9724	9.25546	10.6724	12.6503	12.5805	15.3081	13.403	14.2826	13.2581	10.7588	13.7398	11.5219	11.4311	12.7447	11.1709	12.8025	13.5853	Sputum
Spu220_M	7.39797	8.00573	8.56815	10.3143	12.5353	12.9348	12.8145	11.2586	10.982	11.7025	11.4091	13.0274	14.6203	14.5706	13.7777	12.8097	14.1449	13.7692	13.7145	12.1615	13.7186	13.6043	14.3876	Sputum_Metal
Spu220	13.0428	14.0038	12.7575	14.4978	13.2963	13.3782	12.9688	11.1081	11.3899	11.6416	11.5892	14.3718	14.7743	14.9418	15.1049	13.24	14.56	14.0877	13.8612	13.0694	13.8902	14.013	15.4105	Sputum
Spu233_M	9.14049	8.54788	8.26449	10.0106	11.7914	14.6529	14.0405	13.538	11.5948	12.7537	12.2335	14.4608	14.0871	15.3811	15.2653	11.4985	13.6758	12.7838	14.4935	12.3239	12.411	14.2398	15.5004	Sputum_Metal
Spu233	13.6483	14.1454	13.4283	13.9453	12.6341	13.7381	13.0914	13.2938	10.2373	11.8824	11.8283	12.7143	14.1137	15.1561	14.0829	11.9626	13.6313	12.9465	14.1188	12.6589	12.8593	13.8256	14.6257	Sputum
Spu239_M	8.37087	8.53142	8.11072	9.2611	9.99031	14.737	14.6196	10.3336	11.11	12.9373	12.6104	13.602	13.815	14.2122	13.2487	11.3667	13.7934	12.0537	12.166	11.7824	11.4802	13.1367	13.7106	Sputum_Metal
Spu239	11.8928	10.9664	10.4615	11.4957	10.6204	14.3609	14.117	9.62059	11.0446	12.2845	12.1264	14.7416	13.1996	13.8563	13.3858	10.5467	13.6709	12.0861	11.7414	11.7188	11.6431	12.8318	13.7064	Sputum
Spu243_M	8.41016	7.66501	7.22636	9.47927	12.8349	13.6023	13.4817	11.1808	10.1259	12.0378	11.9422	12.7512	14.8647	15.2555	13.5814	12.9335	13.8423	13.4144	14.2013	11.7647	13.4118	14.0446	14.3639	Sputum_Metal
Spu243	13.2928	13.7242	13.5753	14.2785	12.7048	13.4273	12.9833	11.1788	11.5843	11.51	11.4796	13.9803	14.0066	14.8889	14.6054	12.6562	13.5764	13.2143	13.675	12.1011	12.6555	13.7403	14.8362	Sputum
