# Supplementary material for: Pseudomonas aeruginosa transcriptome analysis of metal restriction in ex vivo cystic fibrosis sputum
Source: Microbiol Spectr. 2024 Feb 22;12(4):e03157-23. doi: 10.1128/spectrum.03157-23 (PMC10986534; doi:10.1128/spectrum.03157-23)
Supplement: Table S4 — Median values for average gene set expression compared between CF sputum and ASM. [file spectrum.03157-23-s0005.xlsx]

## Sheet: Sheet1
Table S4. Median activity of gene sets in ASM medium and sputum, and the difference between the two.
Gene set	Core Genes	All Genes	All Associated GO Terms	ASM	Sputum	Sputum - ASM
GS1	cntO (zrmA)	PA5535, PA4065, PA4837, PA4834, PA4836, PA5536, PA5540, PA1922, PA4835, PA0781	zinc ion transport [GO:0006829]	7.89	12.79	4.89
GS2	sodM (sodA)	PA4467, PA4570, PA4468, PA2034, PA4469, PA4471, PA2033, PA3407, PA4470, PA0672	removal of superoxide radicals [GO:0019430], siderophore transport [GO:0015891], heme oxidation [GO:0006788]	8.99	13.14	4.15
GS3	pchE, fptA, pchF	PA4228, PA4231, PA4226, PA4218, PA4225, PA4230, PA4221, PA4229, PA4224, PA4223, PA4220	pyochelin biosynthetic process [GO:0042864]	8.32	13.04	4.72
GS4a6	pvdA, pvdL, pvdI, pvdD, pvdJ	PA2412, PA2413, PA2386, PA2394, PA2395, PA2397, PA2411, PA2385, PA2396, PA2427, PA2424, PA2425, PA2402, PA2400, PA2392, PA2399, PA2398, PA2401	pyoverdine biosynthetic process [GO:0002049]	9.7	13.63	3.93
GS5	fumC2	PA1323, PA2071, PA0853, PA3691, PA3692, PA0854, PA4876, PA1324	tricarboxylic acid cycle [GO:0006099]	14.34	12.7	-1.63
GS7	prs, secY	PA4670, PA1800, PA4671, PA4432, PA4244, PA4240, PA4243, PA0579, PA4433, PA4247, PA3744, PA4262, PA4245, PA4273	ribonucleoside monophosphate biosynthetic process [GO:0009156]; protein transport by the Sec complex [GO:0043952]; chaperone-mediated protein folding [GO:0061077]	11.41	14.03	2.61
GS8	tpiA	PA2970, PA4746, PA4748, PA2971, PA4276, PA3744, PA1800, PA3745, PA3743	glycolytic process [GO:0006096]; gluconeogenesis [GO:0006094]; glycerol catabolic process [GO:0019563]; protein secretion [GO:0009306]	10.75	13.41	2.66
GS9	vgrG4 (vgrG1c)	PA0080, PA0086, PA0085, PA2684, PA0088, PA0082, PA0076, PA0087, PA0084	protein secretion by the type VI secretion system [GO:0033103]	10.12	11.14	1.02
GS10	norB	PA0521, PA0520, PA0524, PA0514, PA0523, PA3391, PA3393, PA0525, PA3392	denitrification pathway [GO:0019333]	9.19	10.45	1.26
GS11	ipk (ispE; ychB)	PA0767, PA4669, PA2627, PA4449	terpenoid biosynthetic process [GO:0016114]	10.74	11.86	1.12
GS12	yidC	PA5568, PA4480, PA4665, PA3827, PA3821, PA3822	protein transport by the Sec complex [GO:0043952]; lipopolysaccharide transport [GO:0015920]	9.48	11.83	2.35
GS13	psrA	PA0506, PA3006, PA3014, PA2953	fatty acid beta-oxidation [GO:0006635]; electron transport chain [GO:0022900]	12.82	13.71	0.89
GS14	oprI	PA1592, PA2853, PA0456, PA5253, PA0376, PA2966, PA4922, PA2738	lipid A biosynthetic process [GO:0009245], DNA recombination [GO:0006310]; positive regulation of DNA-templated transcription [GO:0045893]; regulation of translation [GO:0006417]	14.23	14.28	0.05
GS15	oprF	PA2743, PA1777, PA4265, PA2742, PA4922, PA4237, PA4407	ribosome disassembly [GO:0032790], cell division [GO:0051301]; protein polymerization [GO:0051258]	14.19	14.94	0.75
GS16	groEL (mopA), dnaK, htpG, clpB	PA4762, PA4385, PA4386, PA5054, PA4761, PA1596, PA5053, PA4760, PA4542, PA0779, PA4061, PA3126	chaperone cofactor-dependent protein refolding [GO:0051085]; protein folding [GO:0006457]; protein quality control for misfolded or incompletely synthesized proteins [GO:0006515]	12.16	14.08	1.93
GS17	pilA	PA2730, PA4527, PA4525, PA2732, PA2731, PA1939, PA2733, PA2734	type IV pilus-dependent motility [GO:0043107]; DNA restriction-modification system [GO:0009307]	12.8	12.51	-0.29
GS18	algU, mucA	PA1592, PA0762, PA5261, PA0763, PA3385, PA3819, PA2738, PA0763	cellular response to cell envelope stress [GO:0036460] or oxidative stress [GO:1902884]; alginic acid biosynthetic process [GO:0042121] bacterial-type flagellum-dependent swarming motility [GO:0071978]; type IV pilus-dependent motility [GO:0043107]	14.95	13.77	-1.17
GS19	clpA	PA2620, PA1802, PA2622, PA2621, PA1728, PA2586	protein unfolding [GO:0043335]; proteolysis [GO:0006508]	15.32	13.26	-2.05
GS20	arcD, arcA	PA5427, PA4067, PA5170, PA3337, PA5171, PA1789, PA4352, PA4328, PA5172, PA5173, PA0141	arginine deiminase pathway [GO:0019546]; lipopolysaccharide core region biosynthetic process [GO:0009244]	13.06	13.86	0.8
GS21	fliC	PA1093, PA1092, PA1095, PA1094, PA1096	bacterial-type flagellum-dependent cell motility [GO:0071973]	14.32	12.58	-1.74
GS22	PA5178	PA5060, PA2622, PA5178, PA5288, PA0329, PA3040, PA3031, PA5212, PA1592, PA4607	regulation of gene expression [GO:0010468], response to potassium ion [GO:0035864],cellular response to antibiotic [GO:0071236]; regulation of nitrogen utilization [GO:0006808]	14.36	12.92	-1.44
GS23	icd	PA1580, PA2623, PA5013, PA4407, PA4944	FtsZ-dependent cytokinesis [GO:0043093]; tricarboxylic acid cycle [GO:0006099]; regulation of RNA stability [GO:0043487]	13.52	13.83	0.3
GS24	lon	PA4943, PA1803, PA4386, PA1802, PA3813, PA1847, PA4944, PA4385, PA4761	chaperone cofactor-dependent protein refolding [GO:0051085]; protein refolding [GO:0042026]; intracellular iron ion homeostasis [GO:0006879]	14.3	14.63	0.33
