# Supplementary material for: Pseudomonas aeruginosa transcriptome analysis of metal restriction in ex vivo cystic fibrosis sputum
Source: Microbiol Spectr. 2024 Feb 22;12(4):e03157-23. doi: 10.1128/spectrum.03157-23 (PMC10986534; doi:10.1128/spectrum.03157-23)
Supplement: Table S6 — Metal analysis of donated ex vivo sputum. [file spectrum.03157-23-s0007.xlsx]

## Sheet: Sheet1
Table S6. Results from metal analysis in CF sputum.
Element	Donor 133	Donor 204	Donor 220	Donor 108	Donor 102	Donor 153	Donor 106	Donor 203	Donor 124	Donor 138	Donor 120	Donor 122	Donor 145	Donor 239	Donor 243	Donor 125	Donor 233	SCFM1	SCFM2	SCFM3
Na	59301.4	22040.3	40722.2	71033.8	67836.3	77488.4	207967	127881	60130.6	76010.6	81190	50235.7	33983.4	121402	133414	129200	281311	72953.8	76464.1	76756.8
Mg	719.963	498.904	631.899	810.504	956.461	1595.16	2553.3	1786.35	1648.27	1857.45	1975.55	2245.77	1535.84	3904.22	7510.75	1200.85	8687.69	742.447	802.312	798.199
K	16565.5	10537.1	13934.2	9440.81	19670.1	31209.8	52832.3	50289.2	14524.2	15108.3	35958.8	17115.3	17007.7	61432	63109.9	30166.5	78181.8	17163	18096.2	18047
Ca	1610.51	1755.87	1201.64	1421.57	2469.92	2350.77	5517.67	4874.02	1940.89	2337.54	3479.38	2268.13	2029.26	5605.45	9137.72	3838.86	9097.26	1609.75	1683.02	1629.24
P	6563.67	5868.87	8509.53	6810.76	8857.19	5528.04	19824.6	21444.3	18418.3	18094.4	25027	23067.4	21145.9	51859.3	72021.9	13039.6	101830	5857.25	6172.11	5823.21
S	7873.59	5556.45	8462.94	10300.4	10462.6	8027.57	22413.3	24986	22285.5	22060.2	26093.3	29730.5	23295.3	57529.5	97753.4	12855.9	124881	12585.9	13349.8	12769.2
Mn	-0.154779	-0.134818	-0.110176	-0.112975	0.583768	1.94191	2.42239	0.70916	0.0138	0.453553	0.372897	0.808697	0.0447	0.102514	0.871319	0.162508	0.767063	0.233885	0.28856	0.394147
Fe	-5.77799	-4.17741	-3.15161	3.18538	3.63083	-2.126	13.4609	34.2883	17.5489	13.9149	19.5779	32.5886	16.9625	29.0433	75.1039	9.40416	108.774	8.36045	10.4567	14.0873
Co	-0.241648	-0.207339	-0.229703	-0.239469	-0.216699	-0.229944	-0.227918	-0.206595	-0.142273	-0.188373	-0.218947	-0.227806	-0.219363	-0.188098	-0.212678	-0.164813	-0.169771	-0.206954	-0.209688	-0.207047
Ni	-8.57778	-8.52065	-8.57771	-8.51902	-8.45219	-8.52005	-8.42942	-8.45073	-8.29111	-8.43023	-8.48171	-8.48063	-8.46641	-8.40525	-8.37382	-8.40263	-8.2549	-8.47933	-8.48272	-8.44944
Cu	0.64497	0.0702	0.285677	1.72468	1.27492	1.87704	2.85893	3.58224	3.91301	2.31524	3.34578	3.70101	2.18426	6.22545	14.4631	2.26876	18.5824	0.86572	0.891285	0.982341
Zn	8.63942	11.3042	13.0977	14.0932	15.3318	21.7823	24.6005	47.2557	50.5712	50.8536	56.4035	57.554	60.3458	120.741	155.704	187.229	258.335	-0.630149	-0.103277	-0.00527
Mo	-0.693148	-0.607107	-0.671362	-0.686783	-0.598824	-0.659927	-0.661684	-0.607252	-0.472339	-0.589325	-0.638582	-0.643459	-0.581693	-0.529159	-0.63999	-0.549328	-0.548069	-0.591297	-0.610865	-0.496425
Cd	-0.00119	-8.66e-05	-7.25e-05	-0.000619	0.00604	0.00821	0.0102	0.000519	0.00488	-0.000427	0.00189	0.00048	-0.000432	-0.000274	0.00475	1.56e-05	0.000603	9.07e-05	0.00163	0.000438
mg of sputum	24.7	9.5	17.3	22.9	12.1	21.3	20	10.9	4.5	7	10.8	16.3	11.7	6.7	12.1	14	5.8	10	10	10
Note: Units of metal concentration are in micromoles. Negative numbers indicate metal concentration below the limits of detection
